# Supplementary material for: Immune Cytolytic Activity as an Indicator of Immune Checkpoint Inhibitors Treatment for Prostate Cancer
Source: Front Bioeng Biotechnol. 2020 Aug 6;8:930. doi: 10.3389/fbioe.2020.00930 (PMC7423880; doi:10.3389/fbioe.2020.00930)
Supplement: Supplementary file 4 [file Table_1.XLSX]

## Sheet: Supplement 1
Mixture	B cells naive	B cells memory	Plasma cells	T cells CD8	T cells CD4 naive	T cells CD4 memory resting	T cells CD4 memory activated	T cells follicular helper	T cells regulatory (Tregs)	T cells gamma delta	NK cells resting	NK cells activated	Monocytes	Macrophages M0	Macrophages M1	Macrophages M2	Dendritic cells resting	Dendritic cells activated	Mast cells resting	Mast cells activated	Eosinophils	Neutrophils	P-value	Correlation	RMSE
TCGA-G9-6348-11A-01R-1789-07	0.076817	0	0.0622954	0.106023	0	0.343255	0.0192316	0.0711878	0	0	0	0.0269316	0.00420042	0.0152125	0.0988429	0.0476596	0.00904245	0	0.1193	0	0	0	0.05	0.158095	1.0342
TCGA-EJ-7784-11A-01R-2118-07	0.0605451	0	0.0107417	0.156788	0	0.310411	0.020363	0.0371087	0	0	0	0.0079914	0.0177681	0.0370268	0.0718252	0.115355	0.0382234	0.0026309	0.104111	0	0	0.0091112	0.11	0.116832	1.04218
TCGA-EJ-7785-11A-01R-2118-07	0.142854	0	0.0353006	0.118318	0	0.275834	0	0.059728	0	0	0	0.0196534	0.0245825	0	0.04552	0.0953297	0.0436229	0	0.139256	0	0	0	0.1	0.128065	1.03625
TCGA-EJ-7327-11A-01R-2118-07	0.0302569	0	0.00648188	0.0784337	0	0.317091	0	0.0119253	0.00351126	0	0	0.0502404	0.0184619	0.00594671	0.136998	0.090677	0.0322484	0	0.217727	0	0	0	0.49	0.0289763	1.08426
TCGA-G9-6496-11A-01R-1789-07	0.257737	0	0.183359	0.133525	0	0.0862694	0	0.0569959	0	0	0	0.0554333	0.00444311	0.0055945	0.0210131	0.0483185	0.0186585	0.00409413	0.124558	0	0	0	0	0.259992	1.00737
TCGA-EJ-7317-11A-01R-2118-07	0.0318508	0	0.00522966	0.0483211	0	0.273495	0	0.0439733	0	0	0	0.0321449	0.046351	0	0.0350825	0.133136	0.103316	0	0.222228	0	0	0.0248723	0.72	0.000997309	1.07469
TCGA-G9-6356-11A-01R-1789-07	0.0331759	0	0.00533006	0.346267	0	0.245802	0.0281474	0.0104226	0.00512877	0	0.0222907	0	0.00915496	0	0.152404	0.0588658	0.0444938	0.0125251	0.0259912	0	0	0	0.32	0.0551717	1.11049
TCGA-HC-8262-11A-01R-2263-07	0.134491	0	0.0308376	0.269165	0	0.179818	0.0472045	0	0	0	0.0154536	0	0.0287257	0	0.0194467	0.137099	0.0391501	0.0441446	0.0125393	0.0266853	0.00112309	0.0141177	0.31	0.0574765	1.0682
TCGA-G9-6333-11A-01R-1965-07	0.118585	0	0.00166714	0.176866	0	0.282746	0	0.0430932	0.00841862	0	0	0.0264318	0.00218885	0	0.0539545	0.0962862	0.0423463	0.0140322	0.133385	0	0	0	0.27	0.0677614	1.06818
TCGA-G9-6351-11A-01R-1965-07	0.0179728	0	0.00133563	0.105496	0	0.394937	0	0.0403862	0	0	0	0.0576931	0.0338729	0.0792942	0.0478364	0	0	0	0.221176	0	0	0	0.46	0.0357582	1.09463
TCGA-HC-7819-11A-01R-2118-07	0.0269593	0	0.00570009	0.048318	0	0.360512	0	0.024874	0	0	0	0.0695457	0.0252551	0.126607	0.0336903	0.00580871	0.00129765	0.00749479	0.26298	0	0.000957424	0	0.49	0.0296144	1.08614
TCGA-EJ-7315-11A-01R-2118-07	0.0858903	0	0.0319744	0.106876	0	0.348294	0.00749327	0.049549	0.0156988	0	0	0.0398637	0.00964464	0.0413716	0.06242	0.0457593	0.0691244	0	0.0860413	0	0	0	0	0.30062	0.964673
TCGA-HC-7740-11A-01R-2118-07	0.200124	0	0.0289476	0.0290188	0	0.101048	0	0.03192	0	0.00820674	0	0.0890786	0	0.104078	0.046318	0.163776	0.00984598	0	0.187637	0	0	0	0.5	0.0251896	1.07291
TCGA-G9-6365-11A-01R-1789-07	0.0293842	0	0.00890238	0.38757	0	0.150335	0.030525	0.106866	0	0	0	0.0309153	0.0162265	0	0.0130383	0.0930088	0.0473508	0.029488	0	0.0499012	0.00648861	0	0.37	0.0483721	1.10673
TCGA-EJ-7331-11A-01R-2118-07	0.064842	0	0.0278299	0.0702744	0	0.291093	0.00748899	0.0226987	0	0	0	0	0.0310696	0	0.0729485	0.100557	0.0732871	3.1813e-05	0.21607	0	0	0.021809	0.03	0.200136	0.999408
TCGA-EJ-7783-11A-01R-2118-07	0.080349	0	0.0333677	0.0910769	0	0.146991	0	0.0400744	0	0.00244529	0	0.0593998	0.0417644	0	0.0196777	0.143386	0.0657925	0	0.233803	0	0	0.041872	0.01	0.243275	0.980433
TCGA-HC-7745-11A-01R-2118-07	0.0864155	0	0.00274364	0.18353	0	0.164802	0	0.0565727	0.0265524	0	0.0570367	0.00744337	0.0260307	0	0	0.147032	0	0.0601445	0.179643	0	0	0.00205299	0.39	0.0454342	1.06823
TCGA-EJ-7794-11A-01R-2118-07	0.148679	0	0.0715217	0.108584	0	0.269474	0	0.0230461	0	0	0	0.044024	0.0545121	0.061675	0.0517809	0.0799506	0	0	0.0867527	0	0	0	0	0.256328	0.981864
TCGA-G9-6384-11A-01R-1858-07	0.0563924	0	0.0127551	0.179102	0	0.370276	0	0.0227966	0	0	0	0.0429614	0.00484731	0	0.0578057	0.0803003	0.00834843	0.0110387	0.151882	0.00149491	0	0	0.81	-0.00729897	1.11395
TCGA-G9-6362-11A-01R-1789-07	0.135616	0	0	0.0799598	0	0.303494	0	0.0424344	0	0	0	0.0798945	0.000575453	0	0.047199	0.154515	0.00858617	0	0.147726	0	0	0	0.95	-0.0315908	1.10412
TCGA-EJ-7330-11A-01R-2118-07	0.0964197	0	0.029577	0.153591	0	0.216428	0	0.0329992	0	0.00439679	0	0.00331175	0.0498859	0.00902517	0.0539894	0.0875752	0.0817764	0	0.157136	0.0099316	0	0.0139574	0.04	0.18285	1.00601
TCGA-EJ-7793-11A-01R-2263-07	0.068928	0	0.023774	0.132453	0	0.274618	0.0271367	0	0	0	0.017983	0	0.0768081	0	0.0561652	0.10826	0.0403201	0.00222716	0.157148	0	0	0.0141784	0.11	0.123076	1.02956
TCGA-HC-8259-11A-01R-2263-07	0.0713313	0	0.0106331	0.0687412	0	0.282833	0	0.114173	0	0	0	0.0321531	0.0196976	0	0.0916179	0.0901735	0.0804121	0	0.128697	0	0	0.00953726	0.49	0.0288237	1.07444
TCGA-EJ-7789-11A-01R-2118-07	0.0294523	0	0.0609911	0.0962618	0	0.316057	0.00299748	0.0234055	0	2.28508e-05	0.000625683	0	0.003706	0	0.0864698	0.0725911	0.102901	0.000151093	0.198971	0	0	0.00539527	0.07	0.151218	1.02306
TCGA-G9-6342-11A-02R-1965-07	0.0340673	0	0.00461142	0.0902727	0	0.370426	0	0	0	0	0	0.116709	0.0113338	0.0793056	0.0607734	0.00823772	0.00339364	0	0.22087	0	0	0	0.5	0.02487	1.09889
TCGA-CH-5761-11A-01R-1580-07	0.110486	0	0.191907	0.122807	0	0.199933	0	0.0705808	0.0274413	0	0.0191836	0	0.0331611	0	0.0375392	0.0555089	0.0834351	0	0.0403939	0	0	0.00762225	0.04	0.173484	1.03312
TCGA-G9-6363-11A-01R-1789-07	0.0458484	0.00122115	0.0518888	0.122118	0	0.281411	0	0	0	0	0	0.0476939	0.0136819	0.168045	0.103745	0	0.0063301	0	0.158016	0	0	0	0.69	0.00264267	1.09006
TCGA-HC-7742-11A-01R-2118-07	0.0535301	0	0.0118111	0.203149	0	0.171202	0.00692072	0.0269665	0.00896567	0	0	0.0203199	0.0159518	0.00888751	0.0372712	0.118649	0.0996623	0	0.205985	0	0	0.0107286	0.65	0.00826876	1.07625
TCGA-HC-7752-11A-01R-2118-07	0.0148563	0.0335364	0.0139685	0.112599	0	0.27777	0.00421838	0.0314379	0.0415131	0	0	0.045958	0.0117433	0.0192225	0.100321	0.0938712	0.0425832	0	0.156401	0	0	0	0.04	0.191062	1.01104
TCGA-EJ-7792-11A-01R-2118-07	0.0539972	0	0.0440512	0.080612	0	0.36293	0.00123166	0.0406174	0	0	0	0.0111989	0.0508118	0	0.0634088	0.104058	0.053307	0	0.124072	0	0	0.00970427	0.03	0.206701	1.0008
TCGA-HC-7737-11A-02R-2118-07	0.180476	0	0.124167	0.0648413	0	0.0875146	0	0.0239503	0.00136117	0.00702665	0	0.0547125	0	0	0.0216342	0.169328	0	0.147207	0.117781	0	0	0	0.27	0.0663917	1.06618
TCGA-G9-6499-11A-02R-1965-07	0.150665	0	0.0282885	0.167467	0	0.311998	0.0100335	0	0	0	0	0.00460305	0.00264695	0.0188415	0.0328219	0.104945	0.0321233	0.0125187	0.123048	0	0	0	0.87	-0.0184879	1.10067
TCGA-HC-8258-11A-01R-2263-07	0.00514762	0	0	0.175096	0	0.399468	0	0.0927997	0	0	0	0.0215846	0.00622773	0	0	0.110633	0.0295133	0.0909264	0	0.0542735	0	0.0143303	0.27	0.0662547	1.09509
TCGA-HC-8260-11A-01R-2263-07	0.078864	0	0.0483999	0.142407	0	0.271234	0	0.0726264	0	0	0	0.0334426	0.00385809	0	0.0539487	0.133829	0.041632	0.00363705	0.116121	0	0	0	0.59	0.0117522	1.08472
TCGA-EJ-7321-11A-01R-2263-07	0.151763	0	0.133217	0.132406	0	0.263829	0	0.0671741	0	0	0	0.0282989	0.0185132	0	0.0538355	0.0333655	0.044244	0.00942075	0.0639334	0	0	0	0	0.304396	0.969552
TCGA-EJ-7328-11A-01R-2118-07	0.0812545	0	0.0343777	0.0866564	0	0.385894	0	0.00177044	0	0	0	0.0261569	0.0203141	0	0.120257	0.0706517	0.0301348	0	0.142532	0	0	0	0.04	0.174166	1.02222
TCGA-EJ-7125-11A-01R-1965-07	0.0478695	0	0.00252533	0.19723	0	0.260938	0.0246769	0.050598	0	0.000134214	0	0	0.0274567	0	0.0923587	0.105354	0.0969612	0	0.0909001	0	0	0.00299665	0.07	0.142744	1.03234
TCGA-EJ-7781-11A-01R-2118-07	0.0736493	0	0.00736371	0.123507	0	0.317287	0	0.0518977	0	0.0100908	0	0.0294449	0.00856528	0.0260439	0.0839776	0.0851047	0.0626713	0	0.120397	0	0	0	0.04	0.174787	1.01913
TCGA-EJ-7797-11A-01R-2263-07	0.113025	0	0.0146958	0.1255	0	0.22517	0	0.046965	0	0.021002	0	0.047449	0.0308719	0	0.0629463	0.100417	0.0504251	0	0.160203	0	0	0.0013305	0.11	0.119201	1.03626
TCGA-CH-5767-11B-01R-1789-07	0.0506778	0	0.0367887	0.158052	0	0.225573	0	0.0946255	0	0	0	0.00100256	0.0262146	0	0.03396	0.10048	0.0675938	0.032621	0	0.134189	0.0208646	0.0173571	0.47	0.03371	1.07414
TCGA-HC-7747-11A-01R-2118-07	0.0820544	0	0	0.0363501	0	0.176583	0	0.0334937	0.026676	0	0.0361038	0.00273052	0.00288385	0	0.0801063	0.260315	0	0.0436158	0.205453	0	0	0.0136346	0.63	0.00880261	1.07218
TCGA-CH-5768-11A-01R-1580-07	0	0.000308866	0	0.0759331	0	0.228433	0	0	0	0	0	0.0711156	0.0309559	0.179813	0.0352969	0	0.00996958	0	0.344331	0	0.023843	0	0.82	-0.00857643	1.10628
TCGA-EJ-7782-11A-01R-2118-07	0.0740116	0.00522545	0.0116434	0.103354	0	0.286524	0.0249576	0.0544219	0.0101611	0.0116583	0	0.0116039	0.00964517	0.0348264	0.0983124	0.0610468	0.095781	0	0.104749	0	0	0.00207721	0.01	0.234467	0.989745
TCGA-CH-5769-11A-01R-1580-07	0.162742	0	0.0208032	0.0638843	0	0.3126	0.0128366	0.0326449	0	0	0	0.0190132	0.0110219	0.00947838	0.0816259	0.104337	0.0901369	0	0.0788758	0	0	0	0.87	-0.0179755	1.09115
TCGA-J4-A83J-11A-11R-A36G-07	0.126249	0	0.100703	0.143374	0	0.231947	0	0.112795	0	0	0	0.0375793	0.0130092	0	0.0661477	0.0747069	0.0465659	0.000586239	0.035208	0.0062078	0.00492074	0	0.12	0.113099	1.05601
TCGA-HC-7738-11A-01R-2118-07	0.0304951	0	0	0.0589297	0	0.247122	0	0.0856317	0	0	0	0.0666842	0.0177325	0	0.00294276	0.216708	0	0.117245	0.15061	0.00589874	0	0	0.58	0.0145506	1.07623
TCGA-EJ-7786-11A-01R-2118-07	0.0922046	0	0.00174817	0.0581656	0	0.370345	0	0	0	0	0	0.0152175	0.0654033	0.0134951	0.0379255	0.140995	0.0355963	0.0015774	0.125889	0	0	0.0414375	0.11	0.114679	1.03491
TCGA-EJ-7123-11A-01R-1965-07	0.118602	0	0.013428	0.064945	0	0.199187	0	0.0245551	0	0	0	0.0292151	0.0229774	0.024654	0.0251772	0.123753	0.037064	0	0.287198	0	0	0.0292438	0.09	0.13367	1.02841
TCGA-EJ-7314-11A-01R-2118-07	0.0907893	0	0.0290351	0.110669	0	0.243724	0	0.0416551	0	0	0	0.0432458	0.0286146	0	0.0608435	0.113759	0.0891551	0.00132466	0.125726	0.0113421	0	0.0101173	0.43	0.0373981	1.0627
TCGA-HC-7211-11A-01R-2118-07	0.00316258	0	0	0.0397518	0	0.25044	0	0.0975612	0	0	0	0.111236	0.0197461	0.00493569	0.0540764	0.181006	0.0420899	0.00383459	0.182016	0	0	0.0101438	0.93	-0.0267388	1.09821
TCGA-EJ-7115-11A-01R-2118-07	0.100623	0	0.0140526	0.133715	0	0.257484	0	0.0357978	0	0	0	0.0148492	0.0150941	0	0.0369731	0.112059	0.0659762	0.00847165	0.204904	0	0	0	0.48	0.0306085	1.0706
TCGA-YL-A9WL-01A-11R-A41O-07	0.0247905	0	0.0070575	0.135938	0	0.215338	0	0.0579824	0.0423893	0	0	0.0611673	0.0022443	0.107865	0.0848525	0.143083	0.0168665	0	0.100425	0	0	0	0.5	0.0266191	1.08055
TCGA-J4-A83L-01A-11R-A352-07	0.100034	0	0.0139678	0.0402621	0	0.195345	0	0.0758936	0	0	0	0.0389379	0.0142478	0.0895703	0.0619708	0.0765502	0	0	0.189914	0.0740394	0	0.0292675	0.66	0.00399937	1.08348
TCGA-EJ-5501-01A-01R-1580-07	0.0205527	0	0.00664365	0.105944	0	0.376979	0	0.0289567	0.00355212	0	0	0.0500558	0.00766887	0.0585807	0.104743	0.0632936	0.0643648	0	0.108664	0	0	0	0.39	0.0460989	1.08051
TCGA-ZG-A9N3-01A-11R-A41O-07	0.160465	0.100014	0.0143386	0.106967	0	0.236946	0.0100872	0.0748986	0.0734509	0	0	0.0457035	0	0.0444238	0.0470728	0.018767	0.0181544	0.0283245	0.0203866	0	0	0	0	0.341126	0.952717
TCGA-EJ-A7NG-01A-31R-A33R-07	0.192556	0	0.162224	0.0691246	0	0.225	0	0.0186988	0.0021448	0	0	0.0560322	0.0346671	0.0589713	0.0114721	0.014236	0	0	0.154874	0	0	0	0	0.28984	0.978335
TCGA-J4-AATZ-01A-11R-A41O-07	0.0186883	0	0.0372796	0.0930329	0	0.331083	0	0.0310977	0	0	0	0.0392722	0	0.0888292	0.159532	0.107752	0.0207081	0	0.0727248	0	0	0	0.88	-0.0192949	1.11
TCGA-FC-7961-01A-11R-A29R-07	0.0358486	0	0.000202177	0.108384	0	0.345264	0.00807998	0	0	0	0.0111111	0	0.0255261	0	0.0454839	0.227327	0.0221842	0.0153767	0.155211	0	0	0	0.5	0.0259732	1.07404
TCGA-EJ-5510-01A-01R-1580-07	0.039196	0	0.00568542	0.13608	0	0.334841	0	0.053295	0	0	0	0.0324558	0.00679306	0.00139172	0.0985846	0.0556203	0.0670465	0	0.16901	0	0	0	0.07	0.150142	1.03582
TCGA-G9-6365-01A-11R-1789-07	0.00817662	0	0.001275	0.168238	0	0.25553	0	0.0552037	0	0	0	0.122944	0.021246	0.0908107	0.0871072	0	0.0369069	0	0.150075	0	0.00248673	0	0.4	0.0420917	1.09315
TCGA-ZG-A9KY-01A-11R-A41O-07	0.0638616	0	0.00854385	0.37439	0	0.0580191	0.0132605	0.127952	0.0667419	0	0	0.0689336	0.0160118	0.0210228	0.0635464	0.0771192	0.0056932	0	0.0349036	0	0	0	0.05	0.164107	1.05467
TCGA-X4-A8KQ-01A-12R-A36G-07	0.0315038	0	0.0168779	0.100724	0	0.263268	0	0.036646	0	0	0	0.0838568	0.0336078	0.177815	0.117805	0.0664135	0.0101785	0	0.0149943	0.0365198	0.0097893	0	0.84	-0.0141993	1.10651
TCGA-V1-A8WV-01A-11R-A37L-07	0.168534	0	0.0501068	0.11994	0	0.283521	0	0.0341364	0.0270032	0	0	0.033448	0.00626432	0.0212068	0.0581242	0.0256519	0.0867262	0	0.0853372	0	0	0	0.1	0.124399	1.04455
TCGA-EJ-8472-01A-11R-2403-07	0.0327427	0	0.000199131	0.048194	0	0.213749	0	0.0350419	0.000643159	0	0	0.080363	0.00815797	0.126398	0.0906518	0.266104	0.00623802	0	0.0915174	0	0	0	0.66	0.00408652	1.08521
TCGA-XK-AAIV-01A-11R-A41O-07	0.056457	0	0.0247389	0.13826	0	0.251464	0.0345575	0.0195591	0.0395866	0	0	0.0129199	0.0066497	0.153664	0.0500583	0.088833	0.0467607	0.0104855	0.0660059	0	0	0	0.03	0.195725	1.00595
TCGA-VN-A943-01A-11R-A41O-07	0.00353015	0	0.0148712	0.218072	0	0.30407	0.00675652	0.0638615	0	0	0	0.00444276	0.00350767	0.114784	0.0604092	0.0558723	0	0	0.149823	0	0	0	0.98	-0.0469347	1.12845
TCGA-HC-7742-01A-11R-2118-07	0.0850424	0	0.0421913	0.1401	0	0.205769	0.0128172	0.0168185	0	0	0	0.0193451	0.0143744	0.0419544	0.119585	0.097547	0.0402056	0	0.16425	0	0	0	0.65	0.00696063	1.07906
TCGA-J4-A67N-01A-11R-A30B-07	0	0	0.0300727	0.0697228	0	0.146149	0.0138865	0.0191643	0	0.00195984	0	0.0392564	0	0.492695	0.0336604	0.107769	0.0145262	0	0.0311376	0	0	0	0	0.246172	1.0145
TCGA-QU-A6IM-01A-11R-A31N-07	0.0378511	0	0.0702175	0.285613	0	0.195115	0.0270879	0.0533978	0.0552634	0	0.00618931	0.075015	0.0236472	0.00747201	0.0494	0.0516977	0.0292993	0.00483619	0.027897	0	0	0	0.07	0.14604	1.05662
TCGA-HC-7747-01A-11R-2118-07	0.0984645	0	0.00881992	0.156037	0	0.162479	0	0.0414559	0	0	0	0.0611351	0.0307537	0.0573113	0.136981	0.0670785	0.0493024	0	0.130181	0	0	0	0.07	0.146668	1.02864
TCGA-ZG-A9L1-01A-11R-A41O-07	0.0436137	0	0.025737	0.0923487	0	0.270205	0	0.0444105	0	0	0	0.055434	0.0172527	0	0.0964295	0.206449	0	0	0	0.131093	0.0170263	0	0.96	-0.0339933	1.10881
TCGA-ZG-A9ND-01A-11R-A41O-07	0.132488	0	0.0429603	0.16691	0	0.197799	0.00761055	0.0623435	0	0	0	0.0926459	0.0242199	0	0.0377336	0.0930218	0.0103787	0	0.00618897	0.1257	0	0	0.73	-0.000808114	1.10836
TCGA-G9-6351-01A-21R-1965-07	0	0.00284997	0.11152	0.119691	0	0.259173	0	0.0356694	0	0	0	0.0570629	0.01594	0.125252	0.0544638	0	0.00720292	0	0.211176	0	0	0	0.31	0.0582388	1.06833
TCGA-HC-7820-01A-11R-2118-07	0.0853808	0	0.020778	0.110469	0	0.220118	0	0.0136273	0	0.025355	0	0.0650798	0.0148336	0.14199	0.113669	0	0.00359748	0	0.179934	0	0.00516846	0	0.81	-0.00539418	1.0939
TCGA-XK-AAK1-01A-11R-A41O-07	0.0258546	0	0.071051	0.0935769	0	0.28616	0	0.00840066	0	0.0215392	0	0.0248264	0.0171673	0.024652	0.0702915	0.164989	0.0135245	0	0.177967	0	0	0	0.29	0.0612791	1.05634
TCGA-HC-7740-01B-04R-2302-07	0.0638909	0	0.0131215	0.0613903	0	0.538679	0	0	0	0	0	0.0724648	0.0760586	0	0.0410054	0.0990396	0	0.000186299	0	0.0210694	0.0107288	0.00236498	0.28	0.0638337	1.09133
TCGA-V1-A9OA-01A-11R-A41O-07	0.0840159	0	0.0420534	0.151103	0	0.319209	0	0.0234106	0	0	0	0.00258804	0.0396766	0	0.0805737	0.167936	0.053782	0	0.0356522	0	0	0	0.19	0.0949537	1.05226
TCGA-EJ-A65E-01A-11R-A29R-07	0.00177899	0.00991755	0.00624179	0.136198	0	0.212823	0	0.0273004	0	0.0328722	0	0.0687557	0.0121683	0.0943419	0.0395108	0.161909	0	0.00181254	0.193676	0	0.000693235	0	0.84	-0.0144935	1.09461
TCGA-J9-A8CN-01A-11R-A352-07	0.0553634	0	0.0109128	0.14957	0	0.25306	0.00913194	0.0194256	0	0	0	0.072513	0.068547	0	0.035025	0.102702	0	0.00228878	0.137708	0.0258274	0.0366589	0.0212659	0.83	-0.0139289	1.09342
TCGA-KK-A59Y-01A-11R-A26U-07	0.0396714	0	0.0347745	0.068359	0	0.142386	0	0	0.0124736	0.0294156	0	0.00468986	0.0256588	0.272019	0.123096	0	0.0200183	0	0.214493	0	0.0129456	0	0.58	0.0148407	1.08521
TCGA-YL-A8SH-01B-11R-A37L-07	0.0118383	0	0	0.113292	0	0.324695	0	0.00608743	0	0	0	0.0621848	0.0344839	0.073742	0.102597	0.11336	0.0175058	0	0.133431	0	0.0067823	0	0.83	-0.0126892	1.09788
TCGA-HC-8262-01A-11R-2263-07	0.052338	0	0.0160138	0.0678058	0	0.349024	0.0438849	0.0135258	0	0	0	0.0369173	0.0110894	0.0479386	0.135313	0.0496699	0.0552675	0	0.121212	0	0	0	0.88	-0.0192303	1.09981
TCGA-J9-A52C-01A-11R-A26U-07	0.0411582	0	0.00764265	0.196079	0	0.214144	0	0.042922	0	0	0	0.0380886	0.00985249	0.135353	0.0643029	0.128765	0.0269573	0	0.064933	0.0298027	0	0	0.07	0.143766	1.03195
TCGA-KK-A8IJ-01A-11R-A352-07	0.033466	0	0.00536171	0.0517594	0	0.182773	0	0.0306112	0	0	0	0.0817215	0.0458463	0.098257	0.025203	0.128538	0.0293512	0.0151399	0.269809	0.00216313	0	0	0.82	-0.00773397	1.08402
TCGA-G9-6498-01A-12R-A311-07	0.0766362	0.0757968	0.0252373	0.182859	0	0.19871	0.0166235	0.0166571	0.114631	0	0	0.0436125	0	0.0401607	0.032927	0.0726241	0	0.0396224	0.0639032	0	0	0	0	0.281282	0.977127
TCGA-XK-AAIR-01A-11R-A41O-07	0.083868	0	0.0230951	0.148386	0	0.233034	0	0.0152415	0.0480708	0	0	0.052778	0.00948204	0.090549	0.0270955	0.0689874	0.0496465	0	0.149766	0	0	0	0.18	0.0959871	1.04754
TCGA-CH-5738-01A-11R-1580-07	0.103146	0	0.0324981	0.0703509	0	0.135772	0.012889	0.0342976	0.0226017	0	0	0.0277147	0.0724521	0.124823	0.033939	0.182378	0.0411119	0.000675029	0.0571524	0.013507	0.00956926	0.0251217	0.12	0.111135	1.0304
TCGA-EJ-7782-01A-11R-2118-07	0.0346006	0	0	0.0140914	0	0.34615	0.0038067	0.02493	0.0286146	0	0	0	0	0.100628	0.0971949	0.104233	0.121084	0	0.124666	0	0	0	0.51	0.0224016	1.07294
TCGA-G9-6362-01A-11R-1789-07	0.079967	0	0.00704459	0.166775	0	0.235353	0.0144476	0.0302773	0	0	0	0.0374265	0.00965848	0.0135064	0.169035	0.101073	0.0269666	0	0.108469	0	0	0	0.4	0.0420959	1.08527
TCGA-G9-6378-01A-11R-1789-07	0.0693871	0	0.00932334	0.0721813	0	0.368508	0	0.0514082	0	0	0	0.0400941	0.00697431	0	0.0971279	0.0787973	0.0453525	0	0.160846	0	0	0	0.39	0.0452248	1.07688
TCGA-XQ-A8TA-01A-11R-A36G-07	0	0	0.0254399	0	0	0.219186	0	0.0375436	0	0	0	0.101694	0.0206024	0.196822	0	0.289594	0	0	0.107171	0	0.00194682	0	0.95	-0.0287279	1.1047
TCGA-HC-7819-01A-11R-2118-07	0.0761318	0	0.0281488	0.071619	0	0.248504	0	0.028826	0	0	0	0.052897	0.0222532	0.139297	0.153376	0.0223599	0.0451331	0	0.111455	0	0	0	0.79	-0.00342368	1.09167
TCGA-HC-7077-01A-11R-1965-07	0.10748	0	0.0516817	0.156638	0	0.190461	0.015341	0.0708016	0	0	0	0.0157931	0	0.140658	0.0603412	0.086103	0.0253396	0	0.0793626	0	0	0	0.87	-0.019042	1.09245
TCGA-ZG-A9LZ-01A-11R-A41O-07	0.138625	0	0.0990334	0.0966621	0	0.175471	0.0140546	0.050311	0.0312029	0	0	0.0626934	0.00889575	0.109708	0.094229	0.0332718	0.019755	0	0.0660868	0	0	0	0.12	0.108287	1.0495
TCGA-EJ-7315-01A-31R-2118-07	0.0830022	0.0821405	0.0222066	0.131087	0	0.233208	0.00422291	0.0237808	0.075048	0	0	0.0637116	0.00111547	0.0503266	0.0511556	0.0610878	0.0132817	0.00976613	0.094859	0	0	0	0.05	0.166973	1.02613
TCGA-EJ-5508-01A-02R-1580-07	0.0925732	0	0.0202039	0.122928	0	0.256733	0.00693381	0.0554788	0	0	0	0.00279376	0.00735797	0.11669	0.0831344	0.0856942	0.0734029	0	0.0760765	0	0	0	0.09	0.130832	1.03126
TCGA-CH-5763-01A-11R-1580-07	0.0836249	0	0.0172679	0.12983	0	0.285343	0.0171329	0.0470778	0	0	0	0.0117751	0.0383889	0.0873547	0.0461857	0.103313	0.0306185	0.00216127	0.0587336	0.0311687	0.00136948	0.00865445	0.24	0.0727278	1.05569
TCGA-M7-A724-01A-12R-A32O-07	0	0.0302729	0.0295046	0.0583264	0	0.0719658	0	0.0393241	0	0	0	0.0755298	0.0490708	0.0177784	0.0191689	0.378832	0	0	0.214588	0.0156388	0	0	0.96	-0.0392787	1.09967
TCGA-J4-A6G3-01A-11R-A311-07	0.0661435	0	0.00306925	0.105812	0	0.323375	0.00525334	0.0460079	0.0200125	0	0	0.0431853	0.00607225	0.0409233	0.104085	0.0773546	0.0684898	0	0.0902155	0	0	0	0.05	0.158324	1.02826
TCGA-XA-A8JR-01A-11R-A36G-07	0.0449384	0	0.00877855	0.100978	0	0.13859	0	0.00506404	0.00569734	0	0	0.0631784	0.0131596	0.129737	0.138978	0.0924596	0.0135754	0	0.244865	0	0	0	0.4	0.0408358	1.07443
TCGA-EJ-A65G-01A-21R-A29R-07	0.0990351	0	0.058367	0.104288	0	0.108322	0	0.0955707	0	0	0	0.065744	0.0295167	0.0219351	0.0322292	0.10845	0.00798998	0.00334072	0.255607	0	0	0.00960558	0.52	0.0201537	1.07486
TCGA-CH-5743-01A-21R-1580-07	0.0991561	0	0.0501741	0.231145	0	0.215974	0.0442439	0.038426	0.0250553	0	0	0	0.0191917	0	0.0739912	0.0724146	0.0876905	0.00293949	0	0.0319866	0	0.00761172	0.17	0.100068	1.05599
TCGA-EJ-A7NH-01A-12R-A33R-07	0.100433	0	0.0594588	0.211858	0	0.244146	0	0.00866722	0	0	0	0.0351298	0.021925	0	0.0653893	0.0885509	0.0119131	0	0.152528	0	0	0	0.51	0.0216426	1.0865
TCGA-XJ-A9DX-01A-11R-A37L-07	0	0	0.00632869	0.122791	0	0.247822	0	0.0260475	0.0186156	0	0	0.0204729	0.0379479	0	0.107538	0.298536	0.015715	0	0.0981852	0	0	0	0.88	-0.01928	1.0959
TCGA-HI-7171-01A-12R-2118-07	0.0877322	0	0.103324	0.205257	0	0.257549	0.0197247	0.0113044	0	0	0	0.000305964	0.00176955	0.0788147	0.0600391	0.0766506	0.0192344	0	0.0782933	0	0	0	0.75	-0.00203738	1.09698
TCGA-KC-A4BL-01A-31R-A250-07	0.114131	0	0.0828704	0.148929	0	0.255101	0	0.0363098	0	0	0	0.00301303	0	0.0398005	0.0652233	0.0546579	0.0601875	0.000292775	0.139484	0	0	0	0.02	0.21653	0.999282
TCGA-EJ-A7NN-01A-11R-A33R-07	0.0578021	0.0192189	0.126294	0.0878025	0	0.21624	0	0.000900314	0.00541266	0	0	0.0826501	0.0170411	0.0588779	0.0465016	0.0774648	0.000704054	0	0.20309	0	0	0	0.02	0.231454	0.992687
TCGA-HC-7817-01B-11R-A29R-07	0.0423206	0	0.0368615	0.143613	0	0.282119	0.0134027	0	0	0	0	0.0227487	0.0120987	0.110087	0.0634798	0.122	0.0650217	0	0.0769704	0	0	0.00927546	0.03	0.197024	1.00317
TCGA-HC-A76X-01A-11R-A33R-07	0.0207327	0	0.00324551	0.131001	0	0.125261	0	0.0961988	0	0	0	0.0694674	0.015552	0.198737	0.0340991	0.11454	0	0	0.191165	0	0	0	0.95	-0.0331351	1.10072
TCGA-HC-8216-01A-11R-A29R-07	0.0493814	0	0.0652305	0.13376	0	0.195781	0.0212009	0.0238395	0.00224813	0	0	0.0157939	0	0.156528	0.0848228	0.137554	0.0364342	0	0.0774258	0	0	0	0.16	0.103708	1.04004
TCGA-2A-A8W1-01A-11R-A37L-07	0	0.00754633	0.0249074	0.151056	0	0.21517	0	0.0235895	0	0.0259606	0	0.0556841	0.0426762	0.080455	0.0750291	0.194154	0	0.0306804	0.0730916	0	0	0	0.99	-0.0635581	1.11157
TCGA-KK-A7AW-01A-11R-A32O-07	0.0527534	0.00586825	0.0933056	0.121438	0	0.193254	0.0085929	0.0385791	0.0214915	0	0	0.0163256	0.0233956	0.0902422	0.0857033	0.0911502	0.0361359	0	0.121764	0	0	0	0	0.249027	0.98025
TCGA-G9-6329-01A-13R-1965-07	0.0534773	0	0.00259209	0.249184	0	0.205965	0	0.0329109	0.00728909	0	0	0.0614715	0.0267154	0.0755831	0.0953428	0.00426683	0.010186	0	0.175016	0	0	0	0.07	0.144151	1.04299
TCGA-J4-A83N-01A-11R-A352-07	0.0696467	0	0.0735002	0.0911509	0	0.251055	0	0.0960718	0.00851278	0	0	0.0372599	0.000482083	0.145244	0.0403629	0.0547937	0.0778692	0.00539012	0	0.0486603	0	0	0.39	0.045502	1.07196
TCGA-G9-6385-01A-11R-1789-07	0.050084	0	0.0133671	0.100455	0	0.286975	0.00394807	0.0897691	0.00307711	0	0.00532214	0.00467457	0.0180101	0.0352382	0.0702703	0.0931492	0.0496885	0.0108271	0.165144	0	0	0	0.57	0.0154326	1.07955
TCGA-HC-7738-01A-11R-2118-07	0.0589102	0	0.0210655	0.0952866	0	0.194902	0	0.0215965	0	0	0	0.0179449	0	0.239362	0.0576975	0.132743	0.0323045	0	0.128187	0	0	0	0.39	0.0459686	1.06563
TCGA-G9-6336-01A-11R-1789-07	0.01297	0	0.0924674	0.167986	0	0.208664	0.00830738	0.0929044	0	0	0.000231797	0.0179949	0.00720301	0.0201389	0.0726886	0.138082	0.0914342	0	0.0689267	0	0	0	0.52	0.0212143	1.07707
TCGA-KK-A6E5-01A-11R-A311-07	0	0.0085461	0.143594	0.0935455	0	0.275132	0	0.0687446	0	0.00504388	0	0.00991344	0	0.0218523	0.120923	0.102984	0.0456392	0	0.104082	0	0	0	0.03	0.194963	1.01159
TCGA-EJ-A6RA-01A-11R-A33R-07	0.0599811	0	0.096499	0.149632	0	0.246587	0	0.0290157	0.00964321	0	0	0.0519662	0.0098192	0.0296747	0.0599169	0.0876061	0.017796	0	0.151863	0	0	0	0.27	0.0669636	1.063
TCGA-V1-A9O7-01A-21R-A41O-07	0.144328	0	0.0664673	0.132555	0	0.189606	0.00318769	0.0326912	0	0	0	0.0439738	0.0223993	0.0668517	0.0546216	0.104003	0.0344897	0.00431167	0.0612344	0.0392791	0	0	0.14	0.106083	1.04205
TCGA-EJ-7785-01A-11R-2118-07	0.144495	0	0.215677	0.0625701	0	0.161579	0	0.0401803	0	0	0	0.0173987	0.0185249	0.0593041	0.0386574	0.0384734	0.0808735	0	0.111077	0	0	0.0111896	0	0.333173	0.954883
TCGA-EJ-A6RC-01A-11R-A32O-07	0.12401	0	0.0639248	0.0845466	0	0.399987	0	0.0413487	0.00968649	0	0	0.0309718	0.0296472	0.036332	0.0424814	0.0561466	0	0	0.0809174	0	0	0	0	0.269893	0.983272
TCGA-XJ-A9DQ-01A-11R-A37L-07	0	0	0.0152746	0.102402	0	0.399092	0	0.027159	0	0	0	0.03181	0.0144139	0.0769044	0.0345617	0	0.0338763	0	0.264507	0	0	0	0.51	0.0221676	1.09829
TCGA-SU-A7E7-01A-22R-A33R-07	0.0374161	0	0.0019495	0.13127	0	0.34532	0.0157725	0.0859244	0	0	0	0.0115122	0.0109009	0	0.163646	0.0910712	0.0264356	0	0	0.0787813	0	0	0.31	0.0579997	1.09531
TCGA-VN-A88Q-01A-11R-A352-07	0.0451701	0	0.00572348	0.0943552	0	0.178614	0.0143345	0.0236345	0.0320102	0	0	0.0275937	0	0.26125	0.0673931	0.107446	0.0223324	0	0.120143	0	0	0	0.4	0.040617	1.07141
TCGA-VP-A876-01A-11R-A352-07	0.0752662	0	0.0140196	0.165499	0	0.266329	0	0.0866233	0	0	0	0.0321443	0	0.102837	0.113359	0.053241	0.00567914	0	0.0850028	0	0	0	0.83	-0.0136125	1.10938
TCGA-HC-7210-01A-11R-2118-07	0.0841677	0	0.0769862	0.110147	0	0.253843	0	0.0202242	0	0	0	0.0405986	0.021439	0.0258512	0.100819	0.128103	0.0624084	0	0	0.0676991	0	0.00771326	0.29	0.0613625	1.06277
TCGA-CH-5769-01A-11R-1580-07	0.14489	0	0.0132025	0.0656502	0	0.265724	0.0193347	0.0452806	0	0	0	0.0409574	0.00760831	0.0459137	0.0839257	0.133618	0.0585119	0	0.0753825	0	0	0	0.87	-0.0174179	1.08733
TCGA-G9-6361-01A-21R-1965-07	0	0.000368287	0	0.0966816	0	0.274276	0	0.0185381	0	0	0	0.0567251	0.0159334	0.185387	0.0830631	0	0.0119333	0	0.256055	0	0.00103936	0	0.89	-0.0228736	1.1075
TCGA-YL-A8HO-01A-11R-A36G-07	0.0732451	0.0130658	0	0.105852	0	0.293719	0	0.0359225	0	0.000390424	0	0.0142238	0.0171652	0	0.0413388	0.30049	0.0468903	0	0.0576969	0	0	0	0.04	0.181652	1.01157
TCGA-ZG-A9MC-01A-31R-A41O-07	0.116621	0	0	0.0835881	0	0.298356	0.0156619	0.0630644	0.039383	0	0	0.0402836	0	0.12897	0.0626154	0.0702361	0	0.042886	0.0383347	0	0	0	0	0.275275	0.977141
TCGA-J4-A67T-01A-11R-A311-07	0.0270398	0	0.00289608	0.175676	0	0.226946	0.0266598	0.0144128	0	0	0.0198124	0	0.0652729	0.175909	0.116106	0.0441286	0.0139869	0.0215857	0.0656167	0	0	0.0039514	0.4	0.042811	1.07544
TCGA-CH-5737-01A-11R-1580-07	0.0942355	0	0.0672546	0.0589136	0	0.179033	0	0.100886	0	0	0	0.0237711	0.00860918	0.163927	0.0754595	0.103803	0.0246975	0.00729931	0.0822794	0	0	0.00983047	0.32	0.0531228	1.05884
TCGA-CH-5765-01A-11R-1580-07	0.14192	0	0.106112	0.042611	0	0.226354	0	0.0182178	0	0	0	0.0200209	0.0215381	0.126382	0.0644562	0.094371	0.027069	0	0.110948	0	0	0	0.23	0.078654	1.05205
TCGA-EJ-5518-01A-01R-1580-07	0.0365459	0	0	0.0847511	0	0.315609	0	0.0303471	0	0	0	0.00333004	0.0114486	0.0108726	0.0957472	0.201464	0.0885643	0	0.12132	0	0	0	0.22	0.0838008	1.04944
TCGA-HI-7168-01A-11R-2118-07	0.0324379	0	0	0.0910199	0	0.357983	0.0172738	0	0	0	0	0.0322757	0.014485	0	0.0927888	0.217279	0.0402449	0.00242373	0.101788	0	0	0	0.82	-0.00900633	1.09171
TCGA-EJ-5507-01A-01R-1580-07	0.0266742	0	0	0.0736108	0	0.332931	0.0343055	0.00807145	0.0129524	0	0	0.0117899	0.00207967	0.0598564	0.208504	0.0498528	0.0817265	0	0.0976458	0	0	0	0.43	0.0371961	1.09439
TCGA-EJ-7328-01A-31R-2118-07	0.101032	0	0.0461094	0.126775	0	0.343163	0.0176986	0.0363979	0.00601104	0	0	0.00880498	0.0212133	0.0293115	0.0873337	0.0778455	0.046205	0	0.0520992	0	0	0	0.03	0.21237	1.0055
TCGA-KK-A7AP-01A-12R-A33R-07	0.0111611	0.00403463	0	0.231919	0	0.110251	0	0.0628245	0.014886	0	0	0.0320638	0.00305567	0.0543039	0.0726976	0.251976	0.0116208	0	0.139205	0	0	0	0.98	-0.0475482	1.10598
TCGA-HC-7232-01A-11R-2118-07	0.0538178	0	0.0089093	0.125066	0	0.249777	0	0.00960814	0	0	0	0.0438284	0.00985972	0.0572511	0.104547	0.128442	0.0298971	0	0.178996	0	0	0	0.6	0.0109954	1.07977
TCGA-YL-A9WI-01A-11R-A37L-07	0.0418289	0	0.00961017	0.0683705	0	0.28131	0.0352244	0.0131317	0.00971273	0	0	0.0338086	0.00597966	0.033483	0.106381	0.128792	0.0506635	0	0.181704	0	0	0	0.98	-0.0476169	1.0986
TCGA-M7-A721-01A-12R-A32O-07	0.0821179	0	0.0926107	0.111381	0	0.217602	0.00140105	0.0465442	0	0	0	0.023188	0.0069403	0.0685843	0.0535283	0.169781	0.035309	0	0.0910119	0	0	0	0.42	0.0384715	1.06448
TCGA-EJ-A8FU-01A-11R-A36G-07	0.000775576	0.0031119	0.00474293	0.130304	0	0.228579	0	0	0	0	0	0.0785095	0.076028	0.0996046	0.0944596	0	0.0493923	0	0.214415	0	0.020078	0	0.22	0.0857694	1.05387
TCGA-G9-6347-01A-11R-A31N-07	0.0907323	0	0.08714	0.182703	0	0.163616	0.0338316	0.0568554	0.0470057	0	0	0.0557499	0.00385192	0.0437437	0.00869387	0.127295	0	0.0135725	0.0852093	0	0	0	0.01	0.242261	0.990792
TCGA-EJ-7125-01A-11R-1965-07	0.101279	0	0.00602218	0.0886008	0	0.278642	0	0.049972	0	0	0	0.0299425	0.000929616	0.0653465	0.0892114	0.117807	0.0281376	0	0.144109	0	0	0	0.31	0.0602031	1.05981
TCGA-M7-A71Y-01A-22R-A32O-07	0.040215	0	0.00642469	0.150025	0	0.204405	0	0.0450896	0.00109182	0	0	0.0420186	0.0129696	0.147401	0.0659475	0.0682733	0.046894	0	0.169245	0	0	0	0.31	0.0582617	1.06048
TCGA-YL-A9WJ-01A-11R-A37L-07	0.0381244	0	0.00209578	0.0809943	0	0.302418	0	0.0452059	0.0153704	0	0	0.0189015	0.0255045	0.0744724	0.0637046	0.150815	0.0850735	0.000484163	0.0450419	0.0517932	0	0	0.17	0.101364	1.04352
TCGA-KK-A6E3-01A-21R-A30B-07	0	0.0234444	0.0341261	0.0669084	0	0.34076	0	0.0571638	0	0.0113095	0	0.0561143	0.00277996	0.0435997	0.0572993	0.0778887	0.0151749	0	0.211561	0	0	0.0018696	0.09	0.133517	1.03782
TCGA-YL-A8SJ-01B-11R-A37L-07	0.128203	0	0.0324421	0.0796636	0	0.263451	0	0.0257297	0	0	0	0.0452694	0.0132048	0.0770725	0.040044	0.17271	0.0104419	0.00138706	0.110381	0	0	0	0.47	0.0350578	1.06567
TCGA-CH-5766-01A-11R-1580-07	0.125622	0	0.0210252	0.119299	0	0.251336	0.00816238	0.102535	0.00100797	0	0	0.0364855	0.00181062	0.0414304	0.104696	0.0960532	0.0247256	0.0111224	0.0346421	0.020046	0	0	0.25	0.0703243	1.06874
TCGA-V1-A8MG-01A-11R-A36G-07	0.0312208	0	0.0446893	0.191309	0	0.341424	0	0.0388336	0	0	0	0.0522573	0.0285959	0.0591037	0.0573781	0.0266529	0	0	0.128535	0	0	0	0.23	0.0745414	1.07721
TCGA-YL-A8HM-01A-11R-A36G-07	0.0318787	0	0	0.350093	0	0.198724	0.027435	0.0141408	0.0152264	0	0	0.0303782	0.0232776	0.0115579	0.0984344	0.092701	0.0148437	0	0.0913095	0	0	0	0.22	0.0867063	1.07879
TCGA-HC-A6HX-01A-11R-A31N-07	0.0690486	0	0.0814522	0.173527	0	0.237221	0	0.059642	0.0187372	0	0	0.0759365	0.00698192	0.0750165	0.0326319	0.116622	0	0.00441555	0.0487682	0	0	0	0.31	0.0596066	1.07584
TCGA-2A-A8VV-01A-11R-A37L-07	0.0195989	0	0.00304863	0.105427	0	0.317491	0	0	0.010239	0	0.0100861	0.0112584	0.0451437	0.166413	0.0773529	0	0.00276929	0	0.227792	0	0.00338066	0	0.89	-0.0218027	1.1019
TCGA-VN-A88I-01A-11R-A352-07	0.071117	0	0	0.162819	0	0.261852	0	0.00974768	0.0309403	0	0	0.0943364	0.00481599	0.00651298	0.00309925	0.0996655	0.0093964	0.00670376	0.238993	0	0	0	0.04	0.175179	1.02854
TCGA-V1-A8WS-01A-11R-A37L-07	0.00345868	0	0.00738813	0.0532449	0	0.257269	0	0.01705	0	0	0	0.0410834	0.0294883	0.130714	0.131734	0.0375589	0.0654092	0	0.208095	0	0.0175064	0	0.83	-0.012217	1.091
TCGA-HC-A632-01A-11R-A29R-07	0.176101	0	0.0299106	0.0867138	0	0.333742	0.00199078	0.0221589	0.0416167	0.00405806	0	0.0344512	7.25342e-05	0.0476335	0.0426524	0.0674167	0.023423	0.00991627	0.0777191	0	0	0.000423228	0.12	0.110736	1.05249
TCGA-EJ-7314-01A-31R-2118-07	0.0167141	0	0.00893953	0.191185	0	0.213766	0	0.0101053	0	0	0	0.0506291	0.0624053	0.159504	0.0398943	0	0.0073667	0.0447216	0.161914	0	0.0328557	0	0.95	-0.029539	1.09896
TCGA-KC-A7F3-01A-21R-A33R-07	0.0413691	0	0.00888706	0.18822	0	0.264237	0.0509464	0.0354439	0	0	0	0.0310111	0.0180923	0.00818122	0.0481339	0.155609	0.0407941	0.00967839	0.0993964	0	0	0	0.72	0.000670081	1.08962
TCGA-KK-A6DY-01A-12R-A311-07	0.229487	0	0.0712337	0.0756769	0	0.157685	0	0.0371178	0.00286015	0	0	0.0139975	0	0.304411	0.0552894	0	0	0	0	0.0522426	0	0	0.03	0.208526	1.01671
TCGA-HI-7170-01A-11R-2118-07	0.0645753	0	0.00797004	0.152	0	0.214059	0	0.0795277	0	0.00917858	0	0.0843559	0.0323818	0.0403939	0.0501426	0.0917568	0.00593302	0.0046921	0.163033	0	0	0	0.12	0.113091	1.04647
TCGA-EJ-5503-01A-01R-1580-07	0.107863	0	0.112833	0.144758	0	0.202785	0.00363592	0.0231482	0.0154067	0	0	0.0253084	0.00854245	0.0885049	0.0222692	0.0731109	0.0296624	0.0128785	0.115092	0	0	0.0142021	0.04	0.175727	1.01512
TCGA-V1-A9Z7-01A-11R-A41O-07	0.0656907	0	0	0.100495	0	0.277759	0.00624117	0.0106724	0.011984	0	0	0.0120612	0.0115135	0	0.0627918	0.270371	0.0381122	0.00541856	0.12689	0	0	0	0.2	0.091017	1.04415
TCGA-HC-7211-01A-11R-2118-07	0	0	0.0383234	0.0556272	0	0.193122	0.0681333	0.0179818	0	0	0.0124403	0	0.120562	0.128664	0.030404	0.0868963	0.0286219	0.0372139	0.0907556	0.0672988	0	0.0239559	0.52	0.0192923	1.06311
TCGA-ZG-A9LM-01A-11R-A41O-07	0.10792	0	0.0229317	0.0862129	0	0.250396	0	0.026822	0.029199	0	0	0.0622163	0	0.120917	0.0891688	0.109588	0.0201359	0	0.0744923	0	0	0	0.18	0.0952441	1.04839
TCGA-HC-7233-01A-11R-2118-07	0.0212567	0	0.0102902	0.164085	0	0.339254	0	0.0353789	0	0	0	0.0311203	0.0239667	0.0804981	0.12813	0.11081	0.0123894	0	0.0428199	0	0	0	0.05	0.170224	1.03262
TCGA-VN-A88M-01A-11R-A352-07	0.0626854	0	0.269959	0.182983	0	0.122293	0.00764922	0.121663	0	0	0	0.0285468	0.00505366	0	0.0579315	0.0541855	0.0143129	0	0.0727366	0	0	0	0.1	0.127517	1.07886
TCGA-EJ-A7NK-01A-12R-A352-07	0.0629337	0	0.0146044	0.108958	0	0.320868	0.000557465	0.0667085	0.00964111	0	0.0066266	0.0262822	0.0146131	0	0.0990289	0.10739	0.0551729	0.00956803	0.0970471	0	0	0	0.43	0.0367601	1.07912
TCGA-J4-A83I-01A-11R-A36G-07	0.134144	0	0.153906	0.0591989	0	0.271256	0.0267982	0.00927293	0	0	0	0.0493006	0.0015798	0.0415512	0.106952	0.0658612	0.00970644	0	0.0704726	0	0	0	0.11	0.115246	1.05558
TCGA-EJ-A8FN-01A-11R-A352-07	0.0408862	0	0	0.114277	0	0.209447	0	0.023154	0.0134577	0	0	0.070471	0.0329168	0.199566	0.0726173	0.051944	0.00301534	0	0.168248	0	0	0	0.21	0.0882631	1.05217
TCGA-J4-A67O-01A-11R-A30B-07	0.0581032	0	0.0627347	0.140638	0	0.266258	0	0	0	0	0	0.0167931	0.0416817	0.0459695	0.0461922	0.17934	0.00908519	0	0.133204	0	0	0	0.22	0.0844241	1.04583
TCGA-EJ-7781-01A-11R-2118-07	0.0380454	0	0.0307427	0.0900853	0	0.249785	0.00957473	0.0604678	0.00446609	0	0	0.0157509	0.0243537	0.103135	0.067048	0.0717895	0.0608076	0	0.161964	0	0	0.0119838	0.1	0.126404	1.02809
TCGA-G9-6353-01A-11R-1965-07	0.0858542	0	0.0323713	0.159282	0	0.292117	0	0.0226148	0	0	0	0.0213767	0.0101033	0	0.0235134	0.111811	0.0292504	0.00803614	0.20367	0	0	0	0.51	0.0229215	1.082
TCGA-EJ-7123-01A-11R-1965-07	0.0505686	0	0.0106145	0.111285	0	0.235371	0	0.02719	0.0233421	0	0	0.01747	0.00939967	0.088973	0.0720807	0.156605	0.0156596	0.0150439	0.166396	0	0	0	0.88	-0.0204418	1.08698
TCGA-G9-6348-01A-11R-1789-07	0.0463083	0	0.00929753	0.192757	0	0.37213	0.0590439	0	0	0	0.00714996	0	0.00231304	0	0.11309	0.0983565	0.0472239	0	0.0523299	0	0	0	0.21	0.0889466	1.07164
TCGA-KK-A59X-01A-11R-A29R-07	0.0657047	0	0.00284183	0.0347937	0	0.275256	0	0.0147662	0.0423456	0	0	0.00990956	0	0.0804611	0.0677908	0.221142	0.0201781	0	0.161336	0	0	0.00347456	0.52	0.0212247	1.06971
TCGA-ZG-A9LB-01A-11R-A41O-07	0.0715639	0	0.0031344	0.210289	0	0.228424	0.0558617	0.0254764	0.00549544	0	0	0.052316	0.00847316	0	0.0389449	0.149442	0.059055	0	0.0767924	0.00733164	0.00739977	0	0.11	0.11402	1.04517
TCGA-CH-5750-01A-11R-1580-07	0.185783	0	0.055601	0.172384	0	0.208606	0.0203367	0.0698015	0.040058	0	0	0	0.00429919	0.123043	0.0631637	0.0424527	0	0	0	0.0144699	0	0	0	0.323628	0.958659
TCGA-KK-A6E4-01A-11R-A30B-07	0.0254013	0.00593581	0.0201323	0.126563	0	0.202029	0	0.108655	0	0	0	0.10464	0.0112581	0.0358698	0.0931175	0.070592	0.0215413	0.0158099	0.158455	0	0	0	0.65	0.00663319	1.09484
TCGA-4L-AA1F-01A-11R-A41O-07	0.102524	0	0.0307395	0.0308329	0	0.154925	0.009049	0.0192958	0.0123074	0.00429618	0	0.010696	0	0.377467	0.0826076	0.128792	0.0124894	0	0.0239784	0	0	0	0	0.344408	0.949015
TCGA-V1-A9OQ-01A-11R-A41O-07	0.0201783	0.00973554	0.0803814	0.236201	0	0.21585	0.014602	0.0659998	0.0267109	0	0	0.0370984	0.00966744	0.0440735	0.0357543	0.0744197	0.00345128	0	0.125876	0	0	0	0.1	0.127973	1.04767
TCGA-J4-A83J-01A-11R-A36G-07	0.124719	0	0.126948	0.0805603	0	0.204769	0	0.0963758	0	0	0	0.0800805	0.00439679	0.0321255	0.0647138	0.111395	0.0209894	0	0.0529275	0	0	0	0.32	0.0531558	1.07702
TCGA-HC-7740-01A-11R-2118-07	0.154796	0	0.0943237	0.103714	0	0.320707	0.00251834	0.0216361	0	0	0.00155879	0	0.0136934	0	0.0277498	0.120633	0	0.0333356	0.0691664	0.0168906	0	0.0192763	0.31	0.0574423	1.07282
TCGA-G9-6369-01A-21R-1965-07	0.0430981	0	0	0.144418	0	0.344968	0.0285482	0	0	0	0	0.0232915	0.00468995	0	0.056904	0.279129	0	0	0.0749533	0	0	0	0.96	-0.0338685	1.10806
TCGA-QU-A6IO-01A-11R-A31N-07	0.000936749	0.0433109	0.0382417	0.242709	0	0.256589	0	0.0650548	0.00977987	0	0	0.0245743	0.00753277	0.0161784	0.0543212	0.163819	0.00714658	0	0.0698055	0	0	0	0.23	0.0756892	1.07214
TCGA-J4-A6G1-01A-11R-A311-07	0.216302	0.0383458	0.0425068	0.0999513	0	0.263923	0.0273477	0.090349	0.0110198	0	0	0.00160769	0.000177228	0.10703	0.0191854	0.0342328	0	0.0120026	0.0360178	0	0	0	0	0.355048	0.943683
TCGA-CH-5741-01A-11R-1580-07	0.150288	0	0.021632	0.108844	0	0.260336	0	0.0222979	0	0	0	0.0244224	0.00404383	0.0138631	0.0514785	0.121718	0.0387885	0	0.182288	0	0	0	0.95	-0.0307806	1.09482
TCGA-FC-A4JI-01A-11R-A250-07	0.00193431	0.000286686	0.0115875	0.290488	0	0	0.205894	0.0116508	0	0	0.00466273	0.0919751	0.00297084	0.104578	0.0388616	0.0791539	0	0.0253761	0.122372	0	0	0.00820905	0.81	-0.00602502	1.0994
TCGA-J9-A8CK-01A-11R-A352-07	0.0278004	0	0.0103732	0.117524	0	0.224666	0	0.00756113	0.0391033	0	0	0.0516379	0.0374439	0	0.0358856	0.28485	0	0.0245675	0.138587	0	0	0	0.65	0.00673809	1.07779
TCGA-HC-8260-01A-11R-2263-07	0.0151275	0	0.0550653	0.123398	0	0.292173	0.0281598	0.033199	0	0	0.00110817	0	0.00289419	0	0.131052	0.115676	0.130774	0	0.0713723	0	0	0	0.32	0.0560874	1.06562
TCGA-KK-A5A1-01A-11R-A29R-07	0.0789702	0	0.0121925	0.100422	0	0.232772	0.00345266	0.0421686	0.00131448	0	0	0.0178142	0.036893	0	0.0898389	0.232433	0.0666132	0	0.085115	0	0	0	0.37	0.0481227	1.05839
TCGA-EJ-7797-01A-11R-2263-07	0.0813339	0	0.0203933	0.108363	0	0.269972	0.0267255	0.0283415	0	0	0	0.000982636	0.0170674	0.0293127	0.101154	0.0767886	0.0417489	0	0.197816	0	0	0	0.32	0.0573105	1.06085
TCGA-EJ-AB27-01A-11R-A41O-07	0.171539	0	0.0731601	0.0773154	0	0.241247	0	0.113442	0.0182031	0	0	0.0276695	0	0.0667308	0.0690715	0.0087395	0.00697742	0.00927307	0.116631	0	0	0	0.03	0.202123	1.01316
TCGA-2A-A8VX-01A-11R-A37L-07	0.101522	0	0.0498569	0.114355	0	0.255077	0	0.0260324	0	0.00551989	0	0.0943467	0.00663937	0	0.0561853	0.142926	0.0572658	0	0.0825028	0.007771	0	0	0.98	-0.0463825	1.10697
TCGA-QU-A6IL-01A-11R-A31N-07	0	0	0.0902512	0.134487	0	0.142302	0	0.0882977	0	0	0	0	0.0392631	0.26031	0.0582888	0.113331	0.0172191	0	0.0527345	0.0035149	0	0	0.33	0.0522023	1.06911
TCGA-KK-A8I6-01A-11R-A36G-07	0.0981213	0	0.0479468	0.0942984	0	0.258235	0	0.0205258	0	0	0	0.0137943	0	0.071752	0.104642	0.109012	0.0306863	0	0.150986	0	0	0	0.88	-0.0197471	1.08845
TCGA-KK-A6E8-01A-11R-A31N-07	0.0780057	0	0.0759225	0.177303	0	0.0779193	0	0.121945	0	0	0	0.0880885	0.00476988	0.0317733	0.0343629	0.188614	0	0.00748414	0.113813	0	0	0	0.84	-0.0143861	1.09233
TCGA-VP-A87H-01A-11R-A352-07	0.102585	0	0.0402875	0.0724121	0	0.305626	0	0.0989476	0	0	0	0.0443933	0.0267312	0.0122245	0.0852847	0.11053	0.0275197	0	0.0381451	0.0353136	0	0	0.81	-0.00727224	1.09684
TCGA-HC-A6AQ-01A-11R-A30B-07	0.0347731	0	0.11145	0.163047	0	0.123365	0	0.0108188	0.0087145	0	0	0.068185	0.0156927	0.105996	0.0507173	0.0543385	0.0036749	0	0.249228	0	0	0	0.38	0.0466115	1.06937
TCGA-FC-A5OB-01A-11R-A29R-07	0.0405653	0	0	0.0176242	0	0.222371	0	0.00791658	0	0	0.00387074	0.0141349	0.0644404	0	0.0402983	0.37472	0.0510265	0.0368751	0.126156	0	0	0	0.98	-0.0508149	1.09586
TCGA-EJ-7788-01A-11R-2118-07	0.0419525	0	6.8744e-05	0.102963	0	0.350622	0	0.014539	0	0	0	0.0225273	0.0178298	0	0.0768671	0.135402	0.117469	0	0.11976	0	0	0	0.35	0.0488612	1.06568
TCGA-V1-A9ZI-01A-11R-A41O-07	0.0800934	0	0.00571615	0.0920627	0	0.19638	0.0117376	0.00475328	0	0	0.0119554	0	0	0.202827	0.0491764	0.275193	0.0118457	0	0.0582602	0	0	0	0.05	0.16319	1.02236
TCGA-J9-A52E-01A-11R-A26U-07	0.0296778	0	0.00753918	0.0974918	0	0.209503	0.00707531	0.04364	0.0512614	0.0123877	0	0	0	0.23143	0.0678183	0.178926	0.004527	0	0.0587231	0	0	0	0.19	0.09377	1.05532
TCGA-J4-A67L-01A-11R-A30B-07	0.0886891	0	0.0209892	0.137381	0	0.195529	0	0.0186477	0.0212848	0.0233707	0	0.0798662	0.00323764	0.0635456	0.0732861	0.10379	0.0373351	0	0.133048	0	0	0	0.07	0.145988	1.02719
TCGA-ZG-A8QW-01A-11R-A37L-07	0.000891602	0.000343629	0.00279395	0.147261	0	0.202666	0	0.0516313	0	0	0	0.090338	0.0189404	0.114779	0.10949	0.13515	0.0174017	0	0.108313	0	0	0	0.08	0.135002	1.03871
TCGA-HC-A631-01A-11R-A29R-07	0.0395176	0	0.0157222	0.118857	0	0.269929	0.0628057	0.026963	0	0	0.00356251	0.0294419	0.0145544	0.00310903	0.152851	0.143656	0.0146958	0	0.104335	0	0	0	0.54	0.0182322	1.0877
TCGA-M7-A722-01A-12R-A36G-07	0.0901638	0.0369207	0.0429579	0.0526757	0	0.17558	0	0	0.0213268	0	0	0	0.0499205	0	0.0313525	0.260454	0.0195902	0	0.217272	0	0	0.00178552	0.51	0.0213098	1.06625
TCGA-WW-A8ZI-01A-11R-A37L-07	0	0.0117785	0.00398023	0.124712	0	0.299972	0	0.0867509	0	0	0	0.0266978	0.00181618	0.0987569	0.106808	0.113938	0	0	0.124788	0	0	0	0.81	-0.00608592	1.10199
TCGA-YL-A8SQ-01B-11R-A37L-07	0.128495	0.00934332	0	0.0738513	0	0.29909	0	0.0625858	0	0	0	0.0322053	0.00335118	0	0.064634	0.106654	0.0326725	0	0.187118	0	0	0	0.23	0.0800615	1.05611
TCGA-EJ-8469-01A-11R-2403-07	0.122033	0	0.0391035	0.0930091	0	0.15809	0	0.0997698	0	0	0	0.032993	0.000194479	0.0955851	0.0725735	0.0916831	0.0982966	0	0.0956537	0	0	0.00101554	0.93	-0.027086	1.08536
TCGA-EJ-A7NJ-01A-22R-A352-07	0.0436428	0	0.00387473	0.220001	0	0.207342	0	0.0571276	0.015338	0	0	0.0645021	0.0311611	0.0919651	0.135889	0.0030899	0.0112144	0	0.110584	0	0.00426913	0	0.21	0.087995	1.07187
TCGA-KC-A7F6-01A-11R-A33R-07	0.0804565	0	0.0333073	0.203973	0	0.258875	0	0.0411738	0.00425706	0	0	0.0314806	0.0156521	0.0866351	0.0479088	0.0756953	0.0229914	0	0.0975934	0	0	0	0.47	0.0345103	1.08039
TCGA-EJ-5498-01A-01R-1580-07	0.111189	0	0.0823886	0.138933	0	0.338301	0.00471979	0.017095	0	0	0	0	0.0203701	0	0.0774884	0.0903201	0.0347089	0	0.0635696	0.012215	0	0.00870123	0.04	0.181108	1.01997
TCGA-M7-A720-01A-12R-A32O-07	0.0623773	0	0.0118924	0.0749123	0	0.284934	0	0.0632666	0	0	0	0.0544041	0.0190078	0.153248	0.049743	0.0882688	0	0.00793747	0.130008	0	0	0	0.48	0.0301242	1.07338
TCGA-MG-AAMC-01A-11R-A41O-07	0.0393544	0	0.0199382	0.201839	0	0.0835165	0.0732148	0.0310111	0	0	0.00901509	0	0	0.117974	0.180785	0.137978	0.0699972	0	0.0353765	0	0	0	0.66	0.00365205	1.09557
TCGA-V1-A8MK-01A-11R-A36G-07	0.0276469	0	0.101408	0.12926	0	0.3006	0.0350052	0.0513525	0	0	0	0	0	0.0176427	0.127512	0.0460799	0.0472733	0	0.11622	0	0	0	0.2	0.091367	1.05956
TCGA-V1-A9ZR-01A-11R-A41O-07	0.0362519	0.0348039	0	0.0898046	0	0.329182	0.00242475	0.0269528	0.00881914	0	0	0.0322507	0.00917873	0.0883596	0.0434111	0.187458	0.0161555	0	0.094947	0	0	0	0.11	0.122884	1.03681
TCGA-XK-AAJT-01A-11R-A41O-07	0.0250016	0	0.0235651	0.11979	0	0.278585	0	0.0163194	0.0122097	0	0	0.0326893	0.0187292	0.0439393	0.131013	0.136198	0.0328143	0	0.129146	0	0	0	0.22	0.0858493	1.05425
TCGA-V1-A9OF-01A-11R-A41O-07	0.0766207	0	0.0162002	0.175212	0	0.222159	0	0.0113356	0	0	0	0.0121706	0.0206014	0	0.0773552	0.207233	0.0256771	0	0.155434	0	0	0	0.89	-0.0216066	1.08878
TCGA-KK-A8I7-01A-21R-A36G-07	0.12776	0	0.0800585	0.0934266	0	0.215461	0	0.0403683	0.000341365	0	0	0.0474326	0.0447689	0	0.0701107	0.13428	0.0628399	0	0.0831528	0	0	0	0.03	0.194316	1.00375
TCGA-CH-5746-01A-11R-1580-07	0	0.0031426	0.0146996	0.0620438	0	0.251314	0	0.0113907	0	0	0	0.0531599	0.0298672	0.290615	0.050601	0	0.00277651	0	0.218768	0	0.0116223	0	0.51	0.0236842	1.08484
TCGA-EJ-A65M-01A-11R-A29R-07	0.056878	0	0.088746	0.118034	0	0.210002	0	0.0298767	0.000678646	0	0	0.0171054	0	0.0729162	0.0458807	0.137077	0.0494288	0	0.173377	0	0	0	0.22	0.0871532	1.04305
TCGA-HI-7169-01A-11R-2118-07	0.0870366	0	0.00815576	0.236639	0	0.103315	0	0.0177502	0.00416919	0	0	0.0642999	0.0306443	0.0795219	0.0615286	0.0354134	0.00107796	0	0.270448	0	0	0	0.51	0.0212992	1.08611
TCGA-KC-A4BN-01A-61R-A250-07	0	0.00609004	0.0334644	0.120832	0	0.243753	0	0.0145644	0	0	0	0.0651022	0.0471936	0.17989	0.0624648	0	0	0.0116574	0.186704	0	0.0282848	0	0.83	-0.0120926	1.09115
TCGA-V1-A8ML-01A-11R-A37L-07	0.100194	0	0.130621	0.141777	0	0.232982	0.0152979	0.0386445	0	0	0	0.018262	0.00547419	0.00368358	0.0430455	0.147024	0.00723931	0	0.115755	0	0	0	0.09	0.134249	1.03744
TCGA-V1-A8MU-01A-11R-A37L-07	0.0871527	0	0.184664	0.1664	0	0.201532	0.0073214	0.0213851	0.0186381	0	0	0.0137763	0	0.0489364	0.064543	0.0720527	0.0301337	0	0.0834647	0	0	0	0	0.328371	0.955095
TCGA-HC-8266-01A-11R-2263-07	0.0413995	0	0.00200106	0.268777	0	0.412001	0.00219783	0.0379687	0	0	0	0	0.00737781	0	0.0946779	0.0664354	0.0507322	0	0.0164314	0	0	0	0	0.353106	0.956401
TCGA-KK-A7B2-01A-12R-A32O-07	0.0912928	0	0.0903794	0.134576	0	0.204284	0	0.0355607	0.0144495	0.00632701	0	0.0457921	0.0164474	0.0515029	0.100175	0.0652017	0.049303	0	0.0947093	0	0	0	0	0.312709	0.956222
TCGA-G9-6379-01A-11R-A31N-07	0.044482	0	0.0305691	0.230397	0	0.208157	0	0.0459408	0.0137627	0.0120124	0	0.0229555	0.00461528	0.0750519	0.0652315	0.0967544	0.0384035	0	0.111667	0	0	0	0.01	0.232563	0.99412
TCGA-EJ-7792-01A-11R-2118-07	0.0898635	0	0.0260257	0.0645189	0	0.310218	0	0.0609052	0.0223121	0	0	0.0436861	0.0185872	0.0454201	0.032862	0.0977645	0.0174891	0.00545108	0.164896	0	0	0	0.03	0.207794	1.00147
TCGA-YL-A8HJ-01A-11R-A36G-07	0.155327	0	0.0170908	0.0805212	0	0.246189	0	0.00588033	0.0129501	0	0	0.0356095	0.0163096	0.19354	0.041544	0.0490733	0	0	0.145965	0	0	0	0.22	0.0868193	1.04979
TCGA-CH-5748-01A-11R-1580-07	0.0974723	0	0.082913	0.140195	0	0.221092	0	0.0692639	0.00140856	0	0	0.0279736	0.0134815	0.0681683	0.0932836	0.0881811	0.00786063	0	0.088706	0	0	0	0.46	0.0353431	1.07637
TCGA-XK-AAJU-01A-11R-A41O-07	0.0493673	0	0.10963	0.204475	0	0.232891	0.0102699	0.0368279	0	0	0	0.0226954	0.00596038	0.0189656	0.0322616	0.102444	0.0126738	0.00809939	0.153439	0	0	0	0.11	0.11633	1.04572
TCGA-YL-A9WX-01A-21R-A41O-07	0.137572	0	0.1659	0.121866	0	0.174008	0	0.0793182	0.00084765	0	0	0.0258001	0.0107992	0.0334104	0.0264073	0.0621691	0.0329393	0.013091	0.0923361	0.0235349	0	0	0	0.265033	0.985495
TCGA-G9-6384-01A-11R-1789-07	0.0897399	0	0.0622869	0.12432	0	0.267433	0.00358038	0.051821	0.0132278	0	0	0.0140062	0.00441013	0.021934	0.128968	0.0463032	0.0633846	0	0.108585	0	0	0	0.23	0.0796802	1.06146
TCGA-KK-A8I8-01A-11R-A36G-07	0.00188644	0.0225087	0	0.16927	0	0.334368	0	0	0	0	0	0	0.0364648	0.0738188	0.140135	0.0279069	0.0451779	0	0.148463	0	0	0	0.38	0.0477927	1.08189
TCGA-HC-A6AO-01A-11R-A30B-07	0.0158006	0	0.0183782	0.0642733	0	0.216584	0.0234344	0.00947491	0.0137433	0.0189643	0	0	0.18367	0.0530016	0.0928723	0.123282	0.0253132	0	0.130301	0	0	0.0109075	0.28	0.064904	1.04899
TCGA-VP-A87C-01A-11R-A352-07	0.162199	0	0.0265038	0.157784	0	0.214898	0.0211309	0.0885269	0.0649718	4.40359e-06	0	0.0064602	7.76788e-05	0.0570273	0.0609512	0.0521867	0.0466149	0.0122086	0.0280298	0	0	0.000425421	0	0.421607	0.907268
TCGA-KK-A8IC-01A-11R-A36G-07	0.112644	0	0.0510707	0.102173	0	0.322467	0.0170613	0.0020442	0	0	0	0.00206277	0.0121367	0	0.0605368	0.188952	0.0581789	0.0167777	0.0538939	0	0	0	0.18	0.0969595	1.04506
TCGA-EJ-8470-01A-11R-2403-07	0.0798997	0	0.0225353	0.100441	0	0.328514	0.00471566	0.0837803	0	0	0	0.0240297	0	0.118108	0.13732	0.0690508	0.00598448	0	0.0256213	0	0	0	0.02	0.225294	1.00625
TCGA-KK-A7AV-01A-11R-A32O-07	0.137133	0	0.131579	0.117176	0	0.216577	0.0046327	0.0687604	0.0230942	0	0	0.0281236	0.00696256	0.0310711	0.079722	0.0598538	0.0138883	0	0.0814266	0	0	0	0	0.400594	0.918132
TCGA-2A-A8VT-01A-11R-A37L-07	0.0768933	0	0.0153758	0.126124	0	0.294955	0	0.0538562	0.049114	0	0	0.00617857	0.0130231	0.0728607	0.13575	0.0558418	0.0545101	0	0.0455176	0	0	0	0.33	0.051111	1.0812
TCGA-YL-A8SA-01A-21R-A37L-07	0.085609	0	0.109955	0.0396267	0	0.236005	0.00830351	0.0534788	0.0267755	0	0	0.0498558	0.00723562	0.0648405	0.0921673	0.0716685	0.049079	0	0.1054	0	0	0	0.57	0.0150853	1.07772
TCGA-G9-7519-01A-11R-2263-07	0.0999614	0	0.0228586	0.132456	0	0.176274	0	0.0372252	0	0	0	0.0479431	0	0.0105128	0.023933	0.218368	0	0.00161439	0.228854	0	0	0	0.59	0.0123746	1.07721
TCGA-HC-7231-01A-11R-2118-07	0.0621218	0	0.0884375	0.143658	0	0.296349	0.0427327	0.00342124	0	0	0	0.00673459	0	0.0955346	0.0746096	0.0628407	0.0558175	0.0143174	0.0534253	0	0	0	0.04	0.191308	1.00972
TCGA-YL-A9WH-01A-11R-A37L-07	0.0662928	0	0.00639545	0.109557	0	0.222907	0	0.0410093	0.00933364	0	0	0.0368488	0.0462584	0.212373	0.0460278	0.0126446	0	0.00872594	0.181626	0	0	0	0.81	-0.00613443	1.08723
TCGA-EJ-7317-01A-31R-2118-07	0.0181658	0.00352102	0	0.0644836	0	0.232774	0	0.0752921	0	0	0	0.0571213	0.0618685	0	0.042731	0.158182	0.0581659	0.00506143	0.222633	0	0	0	0.95	-0.031931	1.091
TCGA-G9-6342-01A-11R-1965-07	0.105682	0	0.0167255	0.0419509	0	0.300498	0	0.0366417	0	0	0	0.0541708	0.0266225	0.251769	0.0868141	0	0.00846162	0	0.058363	0	0.0123015	0	0.34	0.050108	1.07236
TCGA-EJ-5522-01A-01R-1580-07	0.0641079	0	0.0577815	0.100473	0	0.380996	0.0180604	0.0253526	0.0137598	0	0.00132322	0	0.00968743	0.0110476	0.0974813	0.0469272	0.0845384	0	0.088464	0	0	0	0.12	0.111465	1.04913
TCGA-HC-7230-01A-11R-2118-07	0.0679813	0	0.00747952	0.106708	0	0.165485	0.00715099	0.0197208	0	0	0	0.0304239	0	0.112202	0.100139	0.135534	0.0339037	0	0.213272	0	0	0	0.83	-0.0138602	1.08417
TCGA-EJ-7791-01A-11R-2118-07	0.171508	0	0.079655	0.0503641	0	0.250151	0	0.0621826	0	0	0	0.0247442	0.00616653	0.0374849	0.0434765	0.0972555	0.0423782	0.00177489	0.132616	0	0	0.000242654	0	0.299892	0.961485
TCGA-G9-A9S7-01A-11R-A41O-07	0.05784	0	0.0226703	0.190496	0	0.236228	0.0124215	0.0455648	0.000718286	0	0	0.0208694	0	0.0951805	0.130833	0.0522093	0.0295238	0	0.105445	0	0	0	0.27	0.0660307	1.06998
TCGA-HC-A6AS-01A-11R-A30B-07	0.00325677	0	0.00892705	0.110832	0	0.146192	0.0153552	0.0350834	0.0283809	0	0	0.00965645	0.0322953	0.257845	0.0540153	0.179855	0.00927279	0	0.109033	0	0	0	0.01	0.232231	0.99346
TCGA-G9-6354-01A-11R-A311-07	0.0429848	0	0.0145183	0.1086	0	0.27013	0.0179901	0.0557679	0	0	0	0.0158352	0	0.162517	0.143925	0.0784712	0.0172509	0	0.0720091	0	0	0	0.5	0.0242135	1.08746
TCGA-VP-A878-01A-31R-A352-07	0.0111629	0	0.00365868	0.144461	0	0.229758	0	0.00323771	0.0181431	0	0	0.0214072	0.00938084	0.0852311	0.0474909	0.158917	0.0308879	0	0.236263	0	0	0	0.39	0.0447504	1.06736
TCGA-G9-7521-01A-11R-2263-07	0.0621876	0	0	0.207303	0	0.361978	0.0265771	0	0	0	0	0	0.0245304	0.0198756	0.145351	0.0296892	0.00285385	0	0.119654	0	0	0	0.01	0.237278	1.00696
TCGA-YL-A9WK-01A-11R-A37L-07	0.0673147	0	0	0.143382	0	0.398485	0	0.0147847	0	0	0	0.034432	0.0033898	0	0.10182	0.159638	0.0146626	0.0107989	0.0391428	0.0121503	0	0	0.2	0.0913042	1.06968
TCGA-XK-AAJR-01A-11R-A41O-07	0.0513643	0	0.057167	0.0943074	0	0.139682	0	0.0306563	0	0	0	0.0283653	0.014602	0	0.0311537	0.215963	0.0898984	0	0.24684	0	0	0	0.52	0.0199469	1.0656
TCGA-G9-7510-01A-11R-2263-07	0.110985	0	0.105982	0.0613784	0	0.245099	0	0.0407248	0.00169755	0	0	0.0113082	0.000607053	0.131529	0.0715368	0.117547	0.0312826	0	0.0526404	0.0176827	0	0	0.04	0.178523	1.01361
TCGA-FC-A66V-01A-21R-A30B-07	0.0147278	0	0.000141293	0.0181649	0	0.295051	0	0.035133	0.00099741	0	0	0.022276	0.0199724	0.185451	0.0609432	0.0881157	0.0322704	0	0.226756	0	0	0	0.22	0.082932	1.05236
TCGA-EJ-5516-01A-01R-1580-07	0.0737285	0	0.00803811	0.0626965	0	0.345893	0.0289002	0.0438737	0	0	0	0	0.00402082	0	0.104321	0.16049	0.0519951	0	0.106354	0	0	0.00968867	0.4	0.0425164	1.06855
TCGA-HC-8258-01B-05R-2302-07	0.142382	0	0.0139337	0.0247705	0	0.543259	0.0443046	0	0	0	0	0	0.0149872	0	0.0839902	0.0139418	0	0.0833164	0.0101783	0	0.024936	0	0	0.246309	1.00462
TCGA-XJ-A83G-01A-11R-A352-07	0.000635081	0.00135572	0.0366621	0.131761	0	0.161965	0.0316989	0.0869247	0	0	0.00401714	0.00734917	0	0.157989	0.0686045	0.13776	0.0181511	0	0.155126	0	0	0	0.76	-0.00239163	1.08107
TCGA-EJ-5497-01A-02R-1580-07	0.0634403	0	0.0138255	0.107725	0	0.329172	0.00914389	0.00367629	0	0	0	0.0364273	0.00745438	0.088144	0.0344209	0.0651267	0.0662963	0.0235243	0.144655	0	0	0.00696874	0.43	0.0375034	1.06799
TCGA-YL-A8HL-01A-11R-A36G-07	0.0188861	0	0.0989665	0.0586152	0	0.157791	0	0.0617534	0	0	0	0.0616354	0.0209372	0.108188	0.157102	0.115987	0.0258993	0	0.114239	0	0	0	0.66	0.00490266	1.08549
TCGA-EJ-7330-01A-11R-2118-07	0.105612	0	0.00112316	0.136239	0	0.276762	0	0.0503226	0	0	0	0.0180406	0.0613993	0	0.0585401	0.102276	0.020096	0.029649	0.118799	0.0112909	0	0.00985049	0.8	-0.00458516	1.08742
TCGA-HC-7821-01A-12R-2118-07	0.0728411	0.0246489	0	0.0851355	0	0.318612	0.00161703	0.0549469	0.0189494	0	0	0.0119538	0.153351	0	0.105405	0.128205	0.0040365	0	0.0202982	0	0	0	0.12	0.112575	1.0475
TCGA-HC-8256-01A-11R-2263-07	0.0574678	0	0.00675587	0.159672	0	0.291928	0.00635619	0.081415	0	0	0	0.00340497	0	0.000177159	0.129869	0.119489	0.0108961	0	0.132569	0	0	0	0.39	0.0442299	1.08542
TCGA-V1-A9Z9-01A-21R-A41O-07	0.0470037	0	0.00587535	0.1066	0	0.240449	0	0.014306	0.0051997	0	0	0.0604007	0.00493151	0.0979565	0.0813177	0.193075	0.00194319	0	0.140942	0	0	0	0.72	0.000136085	1.08304
TCGA-V1-A9OY-01A-11R-A41O-07	0.083869	0	0.153493	0.181294	0	0.235242	0	0.0155232	0	0	0	0.0232744	0.00246135	0.0700119	0.062367	0.093462	0.0290652	0	0.0499366	0	0	0	0.04	0.186071	1.02042
TCGA-VN-A88R-01A-11R-A36G-07	0.0429102	0	0.102686	0.053969	0	0.129567	0	0.0197513	0	0	0	0.0466811	0.0761521	0	0.0292343	0.342533	0	0.0247689	0.131748	0	0	0	0.59	0.0123625	1.0701
TCGA-XK-AAJP-01A-11R-A41O-07	0.0365017	0	1.36478e-05	0.0732784	0	0.287841	0	0.0551162	0.0225178	0	0	0.0423029	0.147373	0	0.0610825	0.122633	0.0641006	0	0.0872386	0	0	0	0.95	-0.028681	1.09144
TCGA-2A-A8VL-01A-21R-A37L-07	0.106437	0	0.0686043	0.163165	0	0.307258	0	0.0273651	0	0	0	0.0703969	0.0113295	0	0.084573	0.0611752	0.0462316	0	0.0534642	0	0	0	0.79	-0.00344441	1.10946
TCGA-EJ-5496-01A-01R-1580-07	0.0832716	0	0.0443826	0.163421	0	0.245696	0	0.054373	0.00226008	0	0	0.0165756	0.00738112	0.0761639	0.0826615	0.0479339	0.0471863	0	0.128694	0	0	0	0.83	-0.0135749	1.09341
TCGA-TP-A8TV-01A-11R-A41O-07	0.029429	0	0.023447	0.16528	0	0.210624	0.0112594	0.0401376	0	0	0	0.0608377	0.00731239	0.0800398	0.0611139	0.202796	0.0106932	0	0.0970305	0	0	0	0.99	-0.0539683	1.10656
TCGA-HC-7744-01A-11R-2118-07	0	0.0468011	0.00395745	0.11139	0	0.197286	0.00591708	0.0287079	0	0	0	0.0472816	0.00143582	0.0752266	0.0366059	0.168882	0.104934	0.00544096	0.166133	0	0	0	0.78	-0.00315173	1.07489
TCGA-2A-A8W3-01A-11R-A37L-07	0.0919371	0	0.00257792	0.117419	0	0.240493	0	0.0741814	0	0	0	0.0259451	0.00965459	0.0106727	0.0616169	0.116872	0.0685088	0	0.180121	0	0	0	0.38	0.0475787	1.06355
TCGA-EJ-5502-01A-01R-1580-07	0.0659353	0	0.080404	0.0842908	0	0.260018	0.014095	0.0226431	0.076798	0	0	0.0322247	0.0791838	0.0681614	0.0432467	0.0515684	0.0242827	0.0117556	0.0846124	0	0	0.000780484	0.19	0.0939015	1.04571
TCGA-J4-A6M7-01A-11R-A31N-07	0.0188635	0.00155528	0	0.0936426	0	0.20866	0	0.0673488	0	0.00646649	0	0.0503565	0	0.149929	0.0486697	0.111767	0	0	0.242742	0	0	0	0.81	-0.00572306	1.09101
TCGA-KK-A7AU-01A-11R-A32O-07	0.0186755	0	0.020933	0.291963	0	0.1048	0.0433362	0.0793271	0.00891943	0	0	0.0577816	0.00712513	0	0.0801363	0.14951	0.024932	0	0.11256	0	0	0	0.98	-0.0498406	1.12056
TCGA-XJ-A83F-01A-11R-A352-07	0.000975185	0	0.0175693	0.100448	0	0.162165	0	0.0162028	0	0	0.0254454	0.0094329	0.0327448	0.335791	0.0285632	0.139728	0.0112164	0	0.119718	0	0	0	0.4	0.040098	1.08365
TCGA-CH-5767-01A-11R-1789-07	0.0598901	0	0.0132277	0.0649153	0	0.287538	0	0.06397	0	0	0	0.0498089	0.0219537	0.0335338	0.0410045	0.156253	0.0136205	0.0172605	0.0845387	0.0793105	0	0.0131749	0.88	-0.0197031	1.09208
TCGA-ZG-A9LY-01A-11R-A41O-07	0.098771	0	0.00443993	0.139851	0	0.251866	0	0.037606	0.0172329	0	0	0.0150119	0.0358116	0.0841756	0.0262455	0.131637	0.0467762	0.00129313	0.109282	0	0	0	0.27	0.066406	1.05551
TCGA-VN-A88L-01A-11R-A352-07	0.0933472	0	0.00794571	0.0627626	0	0.281334	0	0.0471906	0	0	0	0.0406782	0	0.0480353	0.0917121	0.146718	0.0160906	0	0.164186	0	0	0	0.96	-0.0349709	1.09542
TCGA-V1-A8WL-01A-11R-A37L-07	0.0944261	0	0.140304	0.144517	0	0.221284	0.00468983	0.0300312	0	0.0705959	0	0.0493766	0.00154905	0.070195	0.0369222	0.0168918	0	0	0.119218	0	0	0	0	0.294136	0.973126
TCGA-J9-A52B-01A-11R-A26U-07	0.0818052	0	0.0165703	0.173227	0	0.186828	0	0.0527785	0.00250124	0	0	0.0198056	0.0139109	0.0652296	0.136296	0.125742	0.029971	0	0.0953348	0	0	0	0.08	0.135802	1.03402
TCGA-HC-7745-01A-11R-2118-07	0.0726773	0	0.00807421	0.119606	0	0.3712	0.00557676	0.0234547	0.00239193	0	0	0.0187055	0.00752147	0	0.114045	0.0765631	0.0724603	0	0.107723	0	0	0	0.06	0.151928	1.03372
TCGA-G9-6363-01A-21R-1789-07	0.0979998	0	0.00810788	0.0806343	0	0.375784	0.017667	0.0406244	0	0.0127615	0	0.0123785	0	0.0297218	0.120063	0.085623	0.0313975	0	0.0872377	0	0	0	0.79	-0.00331471	1.10096
TCGA-KK-A6E2-01A-11R-A311-07	0.0884212	0	0	0.144407	0	0.254281	0	0.0340435	0	0.0184361	0	0.0524143	0.0261589	0.0963982	0.119517	0	0.017341	0	0.134485	0	0.0140965	0	0.56	0.016407	1.09077
TCGA-XJ-A9DK-01A-11R-A37L-07	0.136216	0	0.058109	0.159978	0	0.135983	0.0154612	0.0525154	0	0	0.000167522	0.016385	0	0.215762	0.014944	0.09693	0.0263308	0	0.0712182	0	0	0	0.12	0.108802	1.04373
TCGA-G9-6338-01A-12R-1965-07	0.11825	0	0.003643	0.117647	0	0.277377	0.0201295	0.0142705	0	0	0.0025166	0	0.00918812	0.0866357	0.066871	0.132716	0.000856774	0	0.149898	0	0	0	0.8	-0.00363776	1.08321
TCGA-G9-6371-01A-11R-1789-07	0.0200099	0	0.0257501	0.178738	0	0.312714	0	0.0279775	0.0209294	0	0	0	0	0.0666338	0.12622	0.0862859	0.0181643	0	0.116578	0	0	0	0.63	0.00881595	1.09967
TCGA-EJ-A46H-01A-31R-A26U-07	0.206552	0	0.187374	0.113667	0	0.342245	0	0.0101669	0	0	0	0.016726	0.0152178	0	0.0022082	0.0373419	0.0133914	0.0148245	0	0.0402845	0	0	0	0.425077	0.915155
TCGA-2A-AAYF-01A-11R-A41O-07	0.0109785	0	0.00656074	0.154182	0	0.174569	0	0.0339361	0.00601155	0	0	0.0683175	0.0959461	0.195391	0.060316	0.026462	0.00371732	0	0.163612	0	0	0	0.72	-0.000105289	1.08666
TCGA-EJ-7789-01A-11R-2118-07	0.028617	0.0217295	0	0.039491	0	0.228191	0	0.0148285	0.0161056	0	0	0.00487405	0.00538304	0	0.0419636	0.258389	0.0963809	0	0.244047	0	0	0	0.94	-0.028355	1.08731
TCGA-G9-A9S0-01A-11R-A41O-07	0.0245463	0	0	0.174765	0	0.251576	0.000845439	0.0624596	0.0392223	0.000967046	0	0.075553	0	0.0564586	0.0787764	0.0810582	0.0765594	0	0.0772127	0	0	0	0.27	0.0673904	1.07501
TCGA-G9-6366-01A-11R-2118-07	0.10143	0	0.0391195	0.185097	0	0.237004	0.0242124	0.0443968	0	0	0	0.0241835	0.00141557	0.0573699	0.120848	0.0310557	0.00608923	0.00290743	0.12487	0	0	0	0.65	0.0070299	1.09732
TCGA-CH-5791-01A-11R-1580-07	0.0641438	0	0.0192645	0.0331157	0	0.260401	0	0.052897	0.0137429	0	0	0.0520616	0.0867255	0.0713363	0.0655694	0.0984413	0.0387234	0.00800791	0.135569	0	0	0	0.56	0.0160837	1.06621
TCGA-YL-A8SI-01A-11R-A41O-07	0.0479751	0	0.00194357	0.0989475	0	0.276249	0	0.0425136	0	0	0	0.0104077	0.0507214	0.0738966	0.0548278	0.16086	0	0.00147289	0.094665	0	0	0.08552	0.42	0.0383213	1.06714
TCGA-CH-5751-01A-11R-1580-07	0.18144	0	0.0946496	0.23175	0	0.192585	0.0334377	0.0400685	0.0401722	0.00197338	0	0	0.00265832	0.0630083	0.0531209	0.0619446	0	0	0.00319123	0	0	0	0	0.441125	0.898946
TCGA-HC-A4ZV-01A-11R-A26U-07	0.14984	0	0.095192	0.0980438	0	0.254279	0.0113253	0.011367	0.00261288	0	0	0.00268605	0	0.169154	0.0489598	0.0940067	0.0273107	0	0.035223	0	0	0	0.05	0.169093	1.02227
TCGA-KK-A8IA-01A-11R-A36G-07	0.0443972	0	0.00817522	0.0534964	0	0.143975	0	0.0894069	0	0	0	0.0362257	0	0.147519	0.207503	0.112253	0.000222719	0	0.156826	0	0	0	0.32	0.0545119	1.0814
TCGA-FC-7708-01A-11R-2118-07	0.0122083	0.00175073	0.00727604	0.12712	0	0.219878	0	0.0478081	0.00372604	0	0	0.0884214	0.049456	0.125494	0.066544	0	0.0475363	0.00120248	0.188536	0	0.0130434	0	0.22	0.0813666	1.05605
TCGA-HC-7078-01A-11R-2118-07	0.0588375	0	0.0371562	0.106071	0	0.281775	0	0.0640471	0	0	0	0.017401	0.0121974	0.0499435	0.0629893	0.174218	0.0184591	0	0.116905	0	0	0	0.24	0.0724449	1.05391
TCGA-EJ-5506-01A-01R-1580-07	0.0196851	0	0.00107995	0.0552353	0	0.286229	0	0	0	0	0	0.075658	0.0389927	0.110388	0.163305	0.0101706	0.0135334	0	0.195573	0	0.0301491	0	0.6	0.0111738	1.09473
TCGA-EJ-8468-01A-21R-2403-07	0.120005	0	0.0264986	0.0882518	0	0.304192	0.00862533	0.0247418	0	0	0	0.0318498	0.0142029	0.0217221	0.0415097	0.134524	0.064614	0	0.109988	0	0	0.00927428	0.25	0.0694949	1.0529
TCGA-KK-A7B0-01A-11R-A32O-07	0.103564	0	0.109601	0.118149	0	0.240467	0	0.0191495	0.0553834	0	0	0.021269	0	0.127064	0.014768	0.0982158	0.000624639	0	0.0917442	0	0	0	0	0.351951	0.939828
TCGA-G9-6332-01A-11R-1789-07	0.0727565	0	0.0337144	0.210351	0	0.221206	0.00889647	0.00592933	0	0	0	0.0152568	0	0.132832	0.0842724	0.0558848	0.0694223	0	0.0894777	0	0	0	0.48	0.0323115	1.07419
TCGA-HC-8259-01A-11R-2263-07	0.00229363	0	0.000703546	0.108031	0	0.227601	0	0.013475	0.029421	0	0	0.0651228	0	0.101568	0.0845269	0.103821	0.0100798	0	0.253356	0	0	0	0.96	-0.038635	1.10859
TCGA-KK-A8IF-01A-11R-A36G-07	0.0181584	0	0.000949238	0.12006	0	0.158083	0	0.0508012	0.0194687	0	0	0.0304567	0.082258	0.155952	0.050569	0.0183031	0.00290167	0	0.24419	0	0.0478486	0	0.95	-0.0326324	1.09521
TCGA-HC-7737-01A-11R-2118-07	0.0569152	0	0.0590215	0.139755	0	0.371962	0.000607662	0.000586186	0	0	0	0.0340915	0.00961061	0.0122383	0.0583914	0.133642	0.0497901	0.0226087	0.0305669	0.0202135	0	0	0.12	0.109745	1.05009
TCGA-EJ-8474-01A-11R-2403-07	0.137552	0	0.0738435	0.0499829	0	0.27561	0	0.0382133	0	0	0	0.0251729	0	0.095203	0.0494404	0.133122	0.0288244	0	0.0930354	0	0	0	0.17	0.100645	1.04258
TCGA-EJ-5527-01A-01R-1580-07	0.060674	0	0.0071509	0.0719313	0	0.379972	0.013112	0.0421949	0.0103827	0	0	0	0.0110901	0.0127294	0.104099	0.0877444	0.0824245	0.0185767	0.097918	0	0	0	0.23	0.0762169	1.06124
TCGA-J4-A67Q-01A-21R-A30B-07	0.0477423	0	0.0169961	0.11438	0	0.294927	0	0.0707738	0.00342369	0	0	0.0477708	0.00654167	0.0776207	0.0319478	0.117974	0.0186771	0.00382766	0.147397	0	0	0	0.12	0.10902	1.04518
TCGA-EJ-7325-01B-11R-A32O-07	0	0.0300084	0.0490642	0.114291	0	0.16799	0	0.0446799	0.0135356	0	0	0.064428	0.00104563	0.197618	0.00344667	0.137107	0.0127269	0.00387438	0.160183	0	0	0	0.47	0.0349015	1.07007
TCGA-KK-A59Z-01A-12R-A26U-07	0.12296	0	0.0533188	0.0701061	0	0.222927	0	0.0142273	0.0107405	0	0	0.0304605	0.00454021	0.13462	0.0438984	0.103892	0.072755	0	0.0560293	0.0595245	0	0	0.09	0.134495	1.02667
TCGA-HC-A8CY-01A-11R-A36G-07	0.0600371	0.0277187	0.00174867	0.122697	0	0.32554	0.00434741	0.0998946	0.03303	0	0	0.0390387	0.00419135	0.0912868	0.0781346	0.0544725	0.0219235	0	0.0359391	0	0	0	0.22	0.0833803	1.0744
TCGA-EJ-5514-01A-01R-1580-07	0.0649165	0	0.0168712	0.0208356	0	0.30976	0.0142684	0.0485284	0	0	0	0.0210069	0.00284693	0.0443774	0.0792875	0.20684	0.0420332	0.000934255	0.127494	0	0	0	0.11	0.11834	1.03126
TCGA-EJ-5519-01A-01R-1580-07	0.00183066	0.0107016	0.00233828	0.1755	0	0.251895	0	0.0135436	0.0097481	0	0	0.0237901	0.0639161	0.182182	0.0305653	0.0742861	0	0.0165448	0.123683	0	0.0194755	0	0.82	-0.00834856	1.09232
TCGA-VN-A88K-01A-11R-A352-07	0.0558067	0	0.0282582	0.0819267	0	0.390069	0	0.0284082	0	0	0	0.0554008	0.0266683	0.0159181	0.0313373	0.122811	0.0123569	0	0.151039	0	0	0	0.49	0.0273276	1.08237
TCGA-G9-7522-01A-11R-2263-07	0.00629806	0	0.00284381	0.168742	0	0.156515	0	0.0299179	0	0	0	0.092659	0.0243072	0.13439	0.104723	0.0876601	0.0284615	0	0.163482	0	0	0	0.22	0.0806637	1.05923
TCGA-G9-6364-01A-21R-1789-07	0.0962109	0	0.0497786	0.0692832	0	0.268264	0.0103099	0.00589777	0	0	0.00876909	0	0	0.178901	0.11294	0.0740905	0.0381311	0	0.0874234	0	0	0	0.2	0.090314	1.04849
TCGA-ZG-A8QZ-01A-11R-A37L-07	0.0220053	0.00175032	0	0.122231	0	0.343443	0	0.0640472	0	0	0	0.0784264	0.0231026	0.0456088	0.104598	0.0654436	0.0376133	0	0.0814606	0	0.0102696	0	0.73	-0.000536999	1.10798
TCGA-EJ-5494-01A-01R-1580-07	0.105784	0	0.00403573	0.108942	0	0.222833	0	0.0402224	0	0.0194377	0	0.0496293	0.0136442	0.0796281	0.0887684	0.122689	0.0329978	0	0.111388	0	0	0	0.11	0.115428	1.03676
TCGA-G9-6370-01A-11R-1789-07	0.0754628	0	0.0547225	0.167012	0	0.238511	0.0137165	0.0231931	0	0	0	0.0176748	0.00562059	0	0.0473144	0.0889442	0.114215	0.0042211	0.149011	0.000381083	0	0	0.2	0.0913191	1.045
TCGA-CH-5740-01A-11R-1580-07	0.157438	0	0.0468664	0.123094	0	0.210739	0.00689673	0.0667138	0.0118544	0	0	0.0277044	0.00887187	0.0160709	0.148644	0.0610731	0.0432847	0	0.0707492	0	0	0	0.22	0.0821696	1.06625
TCGA-HC-A9TE-01A-11R-A41O-07	0.0864391	0	0.0985206	0.077456	0	0.399035	0.0195127	0.0429471	0.00162834	0	0	0.00784579	0.00380587	0.0511329	0.051273	0.0638183	0.0293963	0.0327216	0.034467	0	0	0	0	0.255441	0.988696
TCGA-ZG-A9L6-01A-11R-A41O-07	0.0447436	0	0	0.0641519	0	0.297689	0	0.015597	0.00526574	0	0	0.0475813	0.000524115	0	0.03233	0.307319	0.0292202	0.000347652	0.15523	0	0	0	0.12	0.1095	1.03902
TCGA-V1-A8WN-01A-11R-A37L-07	0.0213769	0	0.0101923	0.195516	0	0.248974	0	0.0118758	0	0	0	0.0569828	0.036349	0.100115	0.0765923	0	0	0.0148773	0.211543	0	0.0156052	0	0.61	0.0104224	1.09449
TCGA-KK-A7AQ-01A-11R-A33R-07	0.0502039	0	0.0192786	0.140311	0	0.284257	0.0107322	0.0571656	0.0183603	0	0	0.0363301	0.00511626	0.04287	0.0850379	0.0871124	0.0502374	0	0.112987	0	0	0	0.51	0.0232211	1.08298
TCGA-J4-A83M-01A-11R-A352-07	0.0999544	0	0.0500616	0.169718	0	0.246987	0	0.0512601	0.028107	0	0	0.0308165	0.00980328	0.0956881	0.0540948	0.0515236	0.0417929	0	0.070193	0	0	0	0.38	0.0475134	1.07458
TCGA-KK-A8IG-01A-11R-A36G-07	0.0725375	0	0.032466	0.138367	0	0.297297	0	0.0211917	0	0	0	0.0249531	0.0162317	0.0166121	0.0714904	0.1401	0.0135245	0	0.155229	0	0	0	0.39	0.0443906	1.06883
TCGA-QU-A6IN-01A-11R-A31N-07	0.09982	0	0.197984	0.121792	0	0.194265	0	0.0492918	0.021967	0	0	0.0604475	0	0.184331	0.00515357	0.0322657	0	0.00186607	0.0308149	0	0	0	0.42	0.0383719	1.10339
TCGA-EJ-A65F-01A-21R-A311-07	0.06291	0	0.00450226	0.177583	0	0.241703	0	0.0204223	0.00784661	0	0	0.0612794	0.0132279	0.0540287	0.0433203	0.101308	0.0624245	0	0.137654	0.0117904	0	0	0.29	0.0616369	1.06323
TCGA-V1-A9ZG-01A-11R-A41O-07	0.0747827	0	0.0259969	0.101488	0	0.189006	0	0	0.0208906	0	0	0.0685025	0.0436849	0	0.0533029	0.211989	0.0190117	0.00775916	0.183586	0	0	0	0.81	-0.00630018	1.07716
TCGA-EJ-5509-01A-01R-1580-07	0.1074	0	0.027482	0.0691699	0	0.140038	0	0.0236826	0.0455106	0	0	0.0161303	0	0.301166	0.0534951	0.0939747	0.0267291	0	0.0952213	0	0	0	0.03	0.206928	1.00379
TCGA-G9-6499-01A-12R-1965-07	0.108911	0	0.0263934	0.228289	0	0.22438	0.0207423	0.0408708	0.000478886	0	0.0150447	0	0.0174951	0.0133277	0.0546538	0.132689	0.0648285	0	0.0388856	0.0130088	0	0	0.49	0.0278566	1.08123
TCGA-KK-A7B3-01A-11R-A33R-07	0.0200284	0	0.00436731	0.11598	0	0.268794	0	0.0142015	0.0130103	0	0	0.039335	0	0.243159	0.0649509	0.0928452	0.00398974	0	0.119338	0	0	0	0.22	0.0816181	1.06093
TCGA-CH-5761-01A-11R-1580-07	0.0333655	0	0.00293883	0.00534448	0	0.120057	0	0.0589836	0.00251515	0	0	0.0112842	0	0.440277	0.0704595	0.196156	0.00345989	0	0.0551591	0	0	0	0.06	0.156515	1.05851
TCGA-EJ-5495-01A-01R-1580-07	0.0726441	0	0.0137153	0.0667339	0	0.331566	0	0.0596967	0.00526101	0.00228038	0	0.0148958	0.00352766	0.0945753	0.117374	0.0923602	0.0510905	0	0.0742801	0	0	0	0.12	0.11315	1.04447
TCGA-VP-AA1N-01A-31R-A41O-07	0.0507594	0	0.000427268	0.116547	0	0.301889	0.0124716	0.0403361	0.00358154	0	0	0.0262657	0.00693459	0.104959	0.0686276	0.16375	0.0170376	0	0	0.0864136	0	0	0.49	0.0292763	1.08265
TCGA-CH-5752-01A-11R-1580-07	0.096278	0	0.0195395	0.0874679	0	0.299056	0	0.0531922	0	0	0	0.0264629	0.0283935	0.0258796	0.105379	0.177638	0.0246231	0	0	0.047331	0	0.00875947	0.95	-0.0297459	1.10242
TCGA-CH-5762-01A-11R-1580-07	0.0826547	0	0.0306952	0.096003	0	0.342163	0.00303625	0.0765322	0.00459079	0	0	0.0144055	0.0158431	0.0605612	0.069829	0.0592061	0.0542855	0.000715463	0.0787484	0.0107308	0	0	0.07	0.142742	1.0335
TCGA-KK-A8IL-01A-11R-A36G-07	0.107649	0	0.0804634	0.187775	0	0.225894	0.0505976	0.0224508	0	0	0	0.00311321	0.0163349	0.0291177	0.0972396	0.0822152	0.0424057	0.0139322	0.0408121	0	0	0	0	0.279667	0.973345
TCGA-CH-5788-01A-11R-1580-07	0.0868102	0	0.0296172	0.0362585	0	0.274995	0	0.0165506	0	0	0	0.018815	0.00181248	0.271072	0.072865	0.115979	0	0	0.0659864	0	0.0092382	0	0.84	-0.0143941	1.09662
TCGA-CH-5744-01A-11R-1580-07	0.0964901	0	0.0497996	0.0868236	0	0.215812	0	0.0681398	0.00261962	0	0	0.0403346	0.00862084	0.0705917	0.118342	0.062963	0.0952815	0	0.0765014	0.00524589	0	0.00243429	0.66	0.00362338	1.08101
TCGA-EJ-5499-01A-01R-1580-07	0.0539272	0	0	0.0860151	0	0.339686	0.0292123	0.0502479	0	0	0	0.025619	0.000760909	0	0.107963	0.0750233	0.101063	0	0.130482	0	0	0	0.23	0.0765686	1.06025
TCGA-ZG-A9L5-01A-12R-A41O-07	0.106752	0	0.021728	0.0896076	0	0.280283	0	0.0406226	0.0111781	0	0	0.0551392	0	0	0.0477155	0.276429	0.0134731	0	0.0570727	0	0	0	0.23	0.0779419	1.05594
TCGA-TP-A8TT-01A-12R-A41O-07	0.0215377	0	0.00575769	0.219414	0	0.2989	0.0827389	0	0	0	0.0259675	0	0.00360111	0.0725568	0.112127	0.0620175	0.0496161	0	0.0457659	0	0	0	0.12	0.110894	1.058
TCGA-G9-6339-01A-12R-A311-07	0.144934	0	0.0714313	0.177907	0	0.137499	0.0180274	0.0268707	0	0	0	0.0544408	0.0410677	0.0790249	0.135224	0	0.00779371	0	0.100414	0	0.00536569	0	0.12	0.109872	1.05203
TCGA-EJ-5526-01A-01R-1580-07	0.141554	0	0.106834	0.0761704	0	0.275385	0.00808516	0.0115525	0	0	0	0.0109173	0	0.0665476	0.0505106	0.107282	0.0516806	0	0.0914492	0	0	0.00203193	0	0.256725	0.98056
TCGA-KK-A6E6-01A-11R-A311-07	0.0774237	0	0.0196133	0.117537	0	0.3406	0.000984887	0.0577884	0	0	0	0.0198139	0.00121679	0	0.126489	0.0625136	0.0528708	0	0.109244	0.0127569	0	0.00114719	0.72	0.000157481	1.10216
TCGA-ZG-A9L0-01A-11R-A41O-07	0.0262176	0	0.00383559	0.10003	0	0.330715	0	0.0221886	0.0248647	0	0	0.0492225	0.0345934	0.0749328	0.105193	0.120087	0.0514364	0	0.0566835	0	0	0	0.4	0.0413874	1.07714
TCGA-Y6-A8TL-01A-21R-A37L-07	0.0647144	0	0.0239038	0.0736817	0	0.480853	0	0.0165521	0	0	0	0.0314988	0.015709	0.10903	0.0452351	0	0.00191642	0	0.1356	0	0.00130531	0	0.39	0.0449778	1.08865
TCGA-KK-A6E7-01A-11R-A31N-07	0.117355	0	0.0332619	0.0565543	0	0.16917	0	0.000801705	0	0	0	0.0527196	0	0.161551	0.0256652	0.27693	0.0172956	0.00402476	0.065574	0.0190971	0	0	0.4	0.0400802	1.06831
TCGA-VP-A87D-01A-11R-A352-07	0.152399	0	0.0121081	0.159096	0	0.213358	0	0	0.00411721	0	0	0.0114677	0.0171347	0.0895811	0.0608756	0.0549779	0	0	0.224885	0	0	0	0.81	-0.00504817	1.08941
TCGA-KC-A7FA-01A-21R-A33R-07	0.0304957	0	0.00666046	0.143141	0	0.205741	0.017301	0.0514409	0	0	0	0.0451033	0	0.111184	0.12343	0.137167	0.00925504	0	0.119082	0	0	0	0.66	0.00490187	1.0885
TCGA-YL-A8SC-01A-11R-A37L-07	0.093857	0	0.0165929	0.164848	0	0.183661	0.00483509	0.00548504	0.00471931	0	0	0.0419011	0.0283796	0.103416	0.113769	0.113848	0.00741716	0	0.117271	0	0	0	0.14	0.10553	1.04243
TCGA-J9-A8CL-01A-11R-A352-07	0.105889	0	0.00574909	0.0963661	0	0.261804	0	0.0481846	0.038826	0	0	0.0285634	0.0249785	0.0305051	0.0850586	0.142646	0.0116619	0.00143757	0.11833	0	0	0	0.07	0.15032	1.0249
TCGA-HC-A6AN-01A-11R-A30B-07	0.00165415	0.0130799	0.0054404	0.0755037	0	0.184543	0	0.0314773	0.00785667	0.0082886	0	0.0188004	0.0267408	0.281096	0.0648819	0.169997	0.00840267	0	0.102237	0	0	0	0.28	0.0656875	1.06742
TCGA-VP-A879-01A-11R-A352-07	0.031568	0	0.152747	0.0940437	0	0.236719	0	0	0	0	0	0.0730096	0.030362	0.0928534	0.0283881	0.0202273	0.0130117	0	0.227071	0	0	0	0.41	0.039026	1.07683
TCGA-EJ-7793-01A-31R-2263-07	0	0.000696913	0	0.0687162	0	0.301495	0	0	0	0	0	0.0630783	0.010732	0.229408	0.0767855	0.00525962	0.00966143	0	0.234167	0	0	0	0.57	0.0153931	1.0916
TCGA-HC-8213-01A-11R-A29R-07	0.0666975	0	0.027768	0.064641	0	0.246748	0.0261628	0.0546831	0	0	0	0	0	0.246214	0.0714446	0.0915748	0.0319368	0	0.0721293	0	0	0	0.93	-0.0263004	1.09683
TCGA-YL-A8SK-01B-21R-A37L-07	0.100184	0	0.0685167	0.210925	0	0.292875	0.0344722	0.0243905	0	0	0	0	0.0102018	0	0.0711916	0.0669577	0.0127572	0.0122943	0	0.0952348	0	0	0.09	0.133938	1.0488
TCGA-YL-A8HK-01A-11R-A36G-07	0.129681	0	0.0552214	0.0854928	0	0.228503	0	0.0448095	0	0	0	0.0344095	0.00538093	0.117684	0.0657395	0.0824537	0.0404185	0	0.110206	0	0	0	0.02	0.225008	0.990833
TCGA-EJ-7783-01A-11R-2118-07	0.0918427	0	0.10889	0.132297	0	0.252677	0	0.0476625	0	0	0	0.0308463	0.0319557	0.0192161	0.0314312	0.0498486	0.0660837	0.0104111	0.105806	0	0	0.0210322	0.02	0.21343	0.999985
TCGA-EJ-A65J-01A-11R-A311-07	0.0812412	0	0.00325241	0.0434062	0	0.273718	0.00102989	0.0520389	0	0	0	0	0.00686648	0	0.0973545	0.357663	0	0	0.0826465	0	0.00078342	0	0.88	-0.0212898	1.09372
TCGA-XQ-A8TB-01A-11R-A36G-07	0	0	0.0701609	0.149325	0	0.314512	0	0.00248113	0	0	0	0.0642684	0.0267992	0.0617251	0.0988197	0.0786573	0.014211	0	0.109064	0	0.00997715	0	0.83	-0.0139252	1.10025
TCGA-HC-7213-01A-11R-2118-07	0.122006	0	0.0764411	0.0502821	0	0.233576	0	0.0603408	0.015276	0	0	0.031309	0.0213241	0.0432608	0.0460308	0.0990113	0.0856647	0.0199986	0.0906759	0	0	0.00480249	0.19	0.0944698	1.04038
TCGA-XK-AAJA-01A-11R-A41O-07	0.0802891	0	0.00561207	0.0491906	0	0.162462	0	0.0584828	0.0253828	0	0	0.0646617	0	0.0984816	0.0608695	0.100949	0.0174047	0	0.276215	0	0	0	0.65	0.00707987	1.08056
TCGA-KK-A7B4-01A-11R-A32O-07	0.019014	0	0.00239894	0.180327	0	0.280481	0	0.0131487	0.0309027	0	0	0.0603276	0.032419	0.0546991	0.123448	0.0491116	0.0197666	0	0.130799	0	0.00315716	0	0.4	0.0417859	1.08809
TCGA-YL-A8SO-01B-31R-A37L-07	0.0286493	0	0.0182358	0.122153	0	0.212891	0	0.0223956	0.00847389	0	0	0.0162573	0	0.208342	0.0446948	0.206293	0.0164443	0	0.0951695	0	0	0	0.75	-0.00191521	1.08837
TCGA-J9-A8CP-01A-11R-A352-07	0.0499324	0	0.0308887	0.0454893	0	0.129369	0	0.00405742	0	0	0	0.0685319	0.00361863	0.0131093	0.0183451	0.0269434	0.0106213	0.00673732	0.592356	0	0	0	0	0.501453	0.870423
TCGA-XJ-A83H-01A-11R-A352-07	0.102924	0	0.0112726	0.230313	0	0.14729	0.0543383	0.0504875	0	0	0	0.030153	0.0106538	0.00831359	0.0745755	0.102544	0.0403111	0.00690651	0	0.127513	0.00240312	0	0.79	-0.00336306	1.09773
TCGA-G9-6373-01A-11R-1789-07	0.100646	0	0.0632703	0.107198	0	0.276218	0.0182293	0.06188	0.0552571	0.000294175	0	0.0219656	0	0.0342713	0.0938687	0.0855745	0.0182708	0	0.0630559	0	0	0	0.05	0.166418	1.02726
TCGA-EJ-7331-01A-11R-2118-07	0.0838899	0	0	0.0536242	0	0.2921	0.00310851	0.0143569	0	0	0	0.00118297	0.032164	0.0629712	0.0754618	0.0755278	0.0384612	0.00560023	0.232531	0	0	0.0290205	0.11	0.119918	1.03263
TCGA-HC-8258-01A-11R-2263-07	0.117598	0	0.141931	0.122055	0	0.243085	0	0.0455525	0	0	0	0.0603229	0.0178287	0	0.0785052	0.0833978	0.0301253	0	0.0595984	0	0	0	0.02	0.222262	1.00593
TCGA-EJ-A8FS-01A-11R-A352-07	0.0437279	0	0.0066051	0.130216	0	0.163861	0.0491526	0.0260889	0	0.00137489	0	0.0442073	0.000299677	0.178788	0.0452267	0.109343	0.0170219	0	0.184087	0	0	0	0.93	-0.0266742	1.09024
TCGA-J4-A67M-01A-11R-A30B-07	0.0546797	0	0.0992735	0.121394	0	0.294485	0.0443439	0	0.0205573	0	0	0.00720919	0.0442061	0.057583	0.0121766	0.0992245	0.0128327	0.00782963	0.124205	0	0	0	0	0.306397	0.957932
TCGA-H9-A6BY-01A-11R-A30B-07	0.00482126	0	0.00202385	0.0570817	0	0.268751	0	0.0325446	0	0	0	0.140977	0.0167779	0.0937826	0.0242506	0.0470158	0	0	0.311973	0	0	0	0.97	-0.0413823	1.12771
TCGA-KC-A7FE-01A-12R-A33R-07	0.0298039	0	0.00379213	0.050736	0	0.301178	0	0.0396314	0	0	0	0.0522773	0.00985418	0.0573364	0.0450482	0.143318	0.0124033	0.0136303	0.240991	0	0	0	0.22	0.0808631	1.0532
TCGA-HC-7081-01A-11R-1965-07	0.0802342	0	0.0373409	0.058423	0	0.253776	0.033123	0	0	0	0	0.0188478	0.0194337	0.0373598	0.060472	0.190178	0.109719	0	0.101093	0	0	0	0.19	0.0939932	1.0343
TCGA-G9-A9S4-01A-11R-A41O-07	0.100441	0	0.0857005	0.105329	0	0.254159	0	0.0374666	0	0	0	0.12625	0.0111009	0.029002	0.0557454	0.0802323	0.0343551	0	0.0802187	0	0	0	0.5	0.0256385	1.08849
TCGA-HC-7075-01A-11R-1965-07	0.0720493	0.0339392	0.0555143	0.053526	0	0.24717	0	0.0515271	0.0271269	0	0	0.0347171	0.003684	0.170189	0.0654893	0.0277671	0.0132875	0.0123749	0.131638	0	0	0	0.31	0.0591199	1.05958
TCGA-EJ-5515-01A-01R-1580-07	0.0144331	0	0.00440515	0.149373	0	0.20465	0	0.0173334	0	0	0	0.086995	0.0614734	0.0674187	0.087059	0.043961	0.00240834	0	0.242504	0	0.0179862	0	0.58	0.0135621	1.08836
TCGA-J4-8200-01A-11R-A29R-07	0.0970688	0	0.0336265	0.049239	0	0.24858	0	0.0142492	0	0	0	0.0384216	0	0.137085	0.064758	0.171463	0.00551359	0	0.125049	0	0	0.014945	0.39	0.0450362	1.05941
TCGA-EJ-5517-01A-01R-1580-07	0.114347	0	0	0.112751	0	0.393685	0.00747933	0.0244889	0	0.0241423	0	0.0207546	0.00142993	0.055861	0.0598978	0.0682178	0.0130985	0.0121786	0.0916685	0	0	0	0.24	0.0727334	1.07224
TCGA-2A-A8VO-01A-11R-A37L-07	0.045196	0	0.00364679	0.125153	0	0.226145	0	0.0483943	0.0399505	0	0	0.0459607	0.0219585	0.134773	0.0555822	0.0878182	0.0111204	0	0.154301	0	0	0	0.49	0.0292812	1.07458
TCGA-CH-5753-01A-11R-1580-07	0.131567	0	0.00907069	0.0710255	0	0.337655	0.0266737	0.0940587	0	0	0	0	0	0.0903619	0.130877	0.0886664	0.00534247	0	0.00137377	0.0133283	0	0	0.63	0.00879126	1.10379
TCGA-HC-A76W-01A-11R-A33R-07	0.0610412	0	0	0.0496794	0	0.297308	0	0.00647806	0.00423389	0.0122272	0	0.0219317	0.00288542	0.138313	0.0464379	0.206951	0.0200362	0.00251655	0.129961	0	0	0	0.27	0.0666856	1.05479
TCGA-KK-A8I5-01A-11R-A36G-07	0.0265041	0	0.0116769	0.0917065	0	0.285521	0.00109803	0.0149573	0	0	0.00790051	0.00469103	0	0.232403	0.039705	0.117392	0.0431071	0	0.123337	0	0	0	0.43	0.0366933	1.0736
TCGA-EJ-7784-01A-11R-2118-07	0.080836	0	0.0196316	0.106409	0	0.405311	0.00572033	0.0374031	0	0	0	0	1.69169e-05	0.0193791	0.109434	0.0990397	0.05598	0	0.06084	0	0	0	0.83	-0.0120955	1.108
TCGA-J4-AAU2-01A-11R-A41O-07	0.0687438	0	0.00607975	0.185122	0	0.178253	0	0.168349	0	0	0	0.0752782	0.0277655	0.0975909	0.0809434	0.00723637	0.0068231	0	0.0841334	0	0.013682	0	0.56	0.0160983	1.10176
TCGA-V1-A9Z8-01A-11R-A41O-07	0.0480884	0	0.0194626	0.115384	0	0.235236	0	0.0127683	0.0229096	0	0	0.0924084	0.00739192	0.0148533	0.0188553	0.0935442	0.0316294	0	0.287469	0	0	0	0.04	0.18223	1.01903
TCGA-EJ-5511-01A-01R-1580-07	0.0442557	0	0.0352756	0.0480337	0	0.305428	0	0.0297845	0	0	0	0.0182519	0.0267906	0.0213023	0.0703919	0.143384	0.0665616	0	0.19054	0	0	0	0.68	0.00298539	1.07369
TCGA-HC-A6AL-01A-11R-A30B-07	0.0434991	0	0.0513704	0.111868	0	0.112045	0.0283161	0.0725393	0.0467671	0	0	0.017589	0.00499729	0.138591	0.0178583	0.180884	0.0472503	0.00775371	0.11853	0	0	0.00014068	0.07	0.147707	1.0183
TCGA-XK-AAIW-01A-11R-A41O-07	0.0501995	0	0.0036075	0.472815	0	0	0.10389	0.0827265	0.0265956	0.00203929	0	0	0	0.00550895	0.0778408	0.12345	0.0328474	0	0.0184792	0	0	0	0.04	0.189879	1.03359
TCGA-VN-A88P-01A-11R-A352-07	0.10876	0	0.0313123	0.111256	0	0.330798	0	0.0375149	0.0121488	0	0	0	0.00389418	0	0.0789256	0.101218	0.030812	0	0.153361	0	0	0	0.32	0.0537774	1.07046
TCGA-KK-A8ID-01A-11R-A36G-07	0.0388392	0	0.00884239	0.0949823	0	0.319706	0.00192672	0.159283	0	0	0	0.0537908	0	0.042209	0.127209	0.109257	0.0311041	0	0.0128493	0	0	0	0.82	-0.00897812	1.12202
TCGA-HC-A48F-01A-11R-A250-07	0.0472754	0	0.0506012	0.0439555	0	0.123821	0	0	0.0278118	0	0	0.0625096	0	0.101432	0.0365406	0.258633	0.00532613	0	0.242094	0	0	0	0.74	-0.00120018	1.08005
TCGA-VP-A875-01A-31R-A352-07	0	0.0193974	0.0242235	0.086612	0	0.27486	0.0119569	0.079956	0	0	0	0.0636013	0.0361617	0.111162	0.0803415	0.0222773	0.0638732	0	0.119917	0	0.00566141	0	0.96	-0.0370571	1.10023
TCGA-J4-A67R-01A-21R-A30B-07	0.086041	0.0328971	0.0529181	0.129749	0	0.224118	0.00430919	0.112474	0.00349308	0	0	0.047869	0.00859965	0.0545595	0.033815	0.0927801	0.0469263	0.00384234	0.0656086	0	0	0	0.04	0.193067	1.01076
TCGA-XJ-A9DI-01A-11R-A37L-07	0.0585166	0	0.00943509	0.212035	0	0.189265	0.00343688	0.0333099	0.0208744	0.0438601	0	0	0	0.152333	0.10665	0.112634	0.0231854	0	0.0344645	0	0	0	0	0.261461	0.984545
TCGA-VP-A87E-01A-31R-A352-07	0.0801515	0	0.0084982	0.155358	0	0.292452	0.0265098	0.117098	0	0	0	0.0372637	0.0119378	0.0585073	0.089126	0.0645824	0.0209792	0	0.0275229	0.007352	0	0.00266046	0.11	0.120832	1.05663
TCGA-J4-AATV-01A-11R-A41O-07	0.0649149	0	0	0.0696192	0	0.1972	0.0266517	0.101627	0.0323724	0	0	0.0249806	0.0524128	0.0317667	0.0391903	0.145262	0.0543226	0.0381718	0.118511	0	0	0.00299663	0.42	0.038473	1.05887
TCGA-2A-AAYO-01A-11R-A41O-07	0.10071	0.0286954	0.0349131	0.0929441	0	0.218398	0	0.0891772	0.028783	0	0	0.0325941	0.00945401	0.0921404	0.0679756	0.0513834	0	0.00116771	0.151663	0	0	0	0.03	0.196144	1.00696
TCGA-KC-A4BV-01A-31R-A26U-07	0.00364716	0	0.00407061	0.194366	0	0.208936	0	0	0	0	0	0.0919461	0.0419404	0.0252802	0.137623	0.0126137	0.0519182	0	0.222333	0	0.00532606	0	0.72	-0.000215413	1.10801
TCGA-CH-5768-01A-11R-1580-07	0.092306	0	0.00731783	0.113728	0	0.256654	0	0.0691977	0.000123709	0	0	0.00597755	0	0.21513	0.065002	0.107615	0.0363455	0	0.0306021	0	0	0	0.7	0.0025205	1.09274
TCGA-G9-6343-01A-21R-1965-07	0	0.0079339	0.0368448	0.150725	0	0.292035	0	0.0201214	0	0	0	0.0394912	0.0127696	0.111617	0.0496308	0.120682	0.00587903	0	0.15227	0	0	0	0.51	0.0213585	1.07995
TCGA-ZG-A8QX-01A-11R-A37L-07	0.149256	0.0641898	0.0302936	0.12361	0	0.221328	0	0.0628807	0.0296497	0	0	0.0689287	0.00738883	0.0157836	0.0532252	0.0937081	0.0213781	0	0.0583792	0	0	0	0.41	0.0397996	1.0853
TCGA-YL-A8SB-01A-31R-A37L-07	0.0805054	0	0.019588	0.0991108	0	0.222818	0	0.0811157	0.0180681	0	0	0.0339603	0.00892837	0	0.0141094	0.159081	0.0676733	0	0.195042	0	0	0	0.11	0.11631	1.03558
TCGA-V1-A9O5-01A-11R-A41O-07	0.0278447	0	0	0.155669	0	0.357497	0.000471958	0	0.0115961	0	0	0	0.0217196	0.0328851	0.165931	0.131814	0.0141242	0	0.0804485	0	0	0	0.02	0.216698	1.01215
TCGA-EJ-5505-01A-01R-1580-07	0.050207	0	0.0110383	0.157137	0	0.258764	0	0.0198737	0	0	0	0.0217662	0.0232316	0.0127666	0.0519648	0.114036	0.0109606	0	0.268254	0	0	0	0.47	0.0338857	1.07836
TCGA-G9-6356-01A-11R-1789-07	0.0115069	0	0.00339097	0.221479	0	0.215612	0	0.0321213	0.00468679	0	0	0.0661626	0.0240438	0.0665528	0.108336	0.0619544	0.0499446	0	0.134208	0	0	0	0.17	0.0994644	1.05769
TCGA-ZG-A9M4-01A-11R-A41O-07	0.058068	0	0	0.313316	0	0.226626	0.00628954	0.0522477	0.049615	0	0	0.0730299	0.0185795	0.0421193	0.0896406	0.0333642	0.0130688	0	0.0211085	0	0.00292719	0	0.05	0.159724	1.06086
TCGA-YL-A8S9-01A-11R-A37L-07	0	0.0476186	0	0.0442245	0	0.185002	0	0.0217344	0	0	0	0.0293261	0	0.147725	0.0382814	0.220993	0	0.0368732	0.228222	0	0	0	0.97	-0.0432462	1.09746
TCGA-EJ-7794-01A-11R-2118-07	0.117574	0	0.141759	0.0465134	0	0.157679	0.0164798	0.0292762	0	0	0.00619036	0	0.0276442	0.130002	0.0324237	0.0849899	0.0511453	0	0.143069	0	0	0.015254	0.03	0.199057	1.00318
TCGA-G9-6367-01A-11R-1789-07	0.0737133	0	0.054354	0.148814	0	0.272726	0	0.0125157	0	0	0	0.078239	0.0229715	0.0510197	0.0775365	0.0416142	0.0237756	0	0.142721	0	0	0	0.22	0.0805544	1.06007
TCGA-EJ-7786-01A-11R-2118-07	0.12467	0	0.0280996	0.0682509	0	0.340237	0.0134037	0.0447539	0	0	0	0.00817912	0.0118194	0.0175187	0.0651613	0.107702	0	0	0.158154	0	0	0.0120502	0.65	0.00653869	1.08543
TCGA-CH-5739-01A-11R-1580-07	0.111609	0	0.0404724	0.0803094	0	0.3	0.0286305	0.066296	0	0	0	0.0176801	0.0205304	0	0.111061	0.0792164	0.0759306	0	0.0649978	0	0	0.00326613	0.29	0.0625455	1.06441
TCGA-J4-A83K-01A-11R-A352-07	0.000411889	0	0.0119283	0.0899495	0	0.242696	0	0.0279364	0.00266643	0	0	0.0414964	0.0444742	0.281556	0.0459669	0.0231481	0.00443268	0	0.183337	0	0	0	0.46	0.035742	1.07839
TCGA-Y6-A9XI-01A-11R-A41O-07	0.0746659	0	0.0136248	0.0835327	0	0.224601	0	0.0486663	0	0	0	0.0486396	0.00664783	0.0621748	0.0619394	0.185732	0.0147006	0	0.175076	0	0	0	0.51	0.0216568	1.06896
TCGA-CH-5789-01A-11R-1580-07	0.0583598	0	0.00335499	0.0964363	0	0.249764	0	0.0529071	0	0	0	0.0181847	0.0859541	0.000567693	0.0316618	0.186799	0.0701696	0.00472596	0.0916814	0.0295151	0	0.0199185	0.52	0.0208369	1.06662
TCGA-HC-A8D0-01A-11R-A36G-07	0.154609	0	0.0924077	0.123211	0	0.207146	0.00550878	0.0368661	0.022248	0	0	0.0338231	0.00533338	0.0581235	0.0256522	0.102443	0.0351472	0.00665381	0.0908271	0	0	0	0.1	0.129491	1.03688
TCGA-QU-A6IP-01A-11R-A31N-07	0.0375956	0	0.0782913	0.0672901	0	0.239391	0	0.0405397	0.000798263	0	0	0.0818896	0.0419785	0.214849	0.0547021	0.0473699	0.00460953	0	0.0906953	0	0	0	0.3	0.0605456	1.06109
TCGA-KK-A8I9-01A-11R-A36G-07	0.020696	0.00798115	0	0.144916	0	0.208522	0	0.0104896	0.0076588	0	0.0104651	0.0378308	0.0833372	0.0456421	0.0420463	0.0758945	0.0330904	0.0313095	0.22816	0	0	0.0119605	0.32	0.0548129	1.05923
TCGA-EJ-A7NF-01A-11R-A33R-07	0.0110777	0	0.0569173	0.103543	0	0.255961	0.0115236	0.0343967	0	0	0	0.0320945	0	0.281615	0.0726251	0.0614148	0.0103271	0	0.0685045	0	0	0	0.23	0.0769776	1.06359
TCGA-HC-7750-01A-11R-2118-07	0.0514854	0	0.0408284	0.0966619	0	0.219822	0	0.0721208	0.00109276	0	0	0.029994	0.00975439	0.035325	0.0247711	0.0971236	0.0324837	0.00575539	0.282781	0	0	0	0.31	0.059773	1.06281
TCGA-KC-A4BR-01A-32R-A32Y-07	0.00757834	0	0.0060289	0.0876387	0	0.324303	0	0.0151689	0	0	0	0.0524818	0.0788765	0.0088167	0.0741837	0.0702742	0.0147158	0	0.178763	0.0676319	0	0.0135391	0.5	0.0240032	1.0856
TCGA-EJ-7115-01A-11R-2118-07	0.0887485	0	0.00125994	0.11378	0	0.263235	0	0.0412479	0.0238342	0	0	0.00719647	0.022197	0	0.0569901	0.152667	0.0277388	0	0.201105	0	0	0	0.59	0.012749	1.07894
TCGA-G9-7525-01A-31R-2263-07	0.0576121	0	0.00777341	0.115797	0	0.306856	0.00469616	0	0.00534861	0	0	0.00670624	0.0135563	0	0.0408604	0.275934	0.02261	0.00409569	0.138155	0	0	0	0.93	-0.0262664	1.09158
TCGA-EJ-5542-01A-01R-1580-07	0.139901	0	0.108156	0.0634297	0	0.348825	0.0256355	0.00394473	0	0	0	0	0.00886121	0	0.0574767	0.0764554	0.100713	0.000270344	0.0660127	0	0	0.000317914	0.11	0.121376	1.0424
TCGA-V1-A9OL-01A-11R-A41O-07	0.113292	0	0.105976	0.126381	0	0.25254	0.000999066	0.0525422	0.0156443	0	0	0.0230046	0	0.0649095	0.0630716	0.087708	0.0559903	0.00161848	0.0363227	0	0	0	0.02	0.213899	1.00388
TCGA-EJ-A46I-01A-12R-A26U-07	0.0882414	0	0.105185	0.127607	0	0.309879	0.0189876	0.0157193	0.0235292	0	0.0175766	0	0.0103033	0	0.0675828	0.0580537	0.0713854	0	0.0859497	0	0	0	0.17	0.0989404	1.05397
TCGA-J4-A67S-01A-11R-A30B-07	0	0.0409614	0.0699864	0.227085	0	0.22066	0	0.0864656	0.0462265	0	0	0.0640012	0.000619188	0.0368763	0.0495084	0.0712108	0.00769994	0.0094541	0.0692451	0	0	0	0.5	0.0252119	1.10326
TCGA-CH-5794-01A-11R-1580-07	0.0577527	0	0.00249043	0.120992	0	0.214788	0.00392798	0.0669869	0.0226631	0	0	0.0199109	0.0144163	0.14248	0.0940275	0.117555	0.0421399	0	0.0785241	0	0	0.00134471	0.57	0.0155576	1.07925
TCGA-HC-A8D1-01A-11R-A36G-07	0.079467	0	0.0175121	0.139184	0	0.307447	0.00518007	0.0811515	0	0	0	0.0224906	0.00440085	0	0.156224	0.0790093	0.035866	0	0.0720678	0	0	0	0.29	0.0619254	1.08419
TCGA-CH-5745-01A-11R-1580-07	0.0858566	0	0.0137174	0.128704	0	0.331832	0.00715923	0.0505437	0	0.00986246	0	0.00949649	0.0247398	0.0433333	0.0867131	0.0761596	0.0276099	0	0.104272	0	0	0	0.4	0.0419285	1.07741
TCGA-V1-A9OH-01A-11R-A41O-07	0.0684548	0	0.011608	0.154742	0	0.252991	0	0.0499292	0	0	0	0.0107181	0	0	0.0873398	0.171322	0.0754254	0	0.11747	0	0	0	0.57	0.0155274	1.07819
TCGA-ZG-A9L9-01A-11R-A41O-07	0.032651	0	0	0.12499	0	0.37325	0	0.00449111	0.0278956	0	0	0.0627191	0.0182798	0	0.0867849	0.147619	0.021173	0.0122077	0.087939	0	0	0	0.21	0.0896652	1.06526
TCGA-X4-A8KS-01A-12R-A36G-07	0.0230639	0	0.0389467	0.2039	0	0.227826	0	0.041602	0.00358545	0	0	0.088116	0.0256447	0.0823899	0.0691163	0.0350242	0.0193677	0	0.141417	0	0	0	0.2	0.0923399	1.06055
TCGA-2A-AAYU-01A-11R-A41O-07	0.0497502	0	0.00398797	0.124289	0	0.238	0	0.0118722	0.000260789	0	0	0.0253321	0	0.107833	0.0592492	0.0647592	0.0527257	0	0.26194	0	0	0	0.8	-0.00475665	1.08733
TCGA-EJ-A46F-01A-31R-A250-07	0.0567365	0	0.033256	0.0718426	0	0.233102	0	0.0345103	0.0161596	0	0	0.0919235	0.00980869	0.109458	0.0645154	0.116845	0	0	0.161842	0	0	0	0.96	-0.037337	1.09671
TCGA-HC-7736-01A-11R-2118-07	0.0409378	0	0.0034562	0.0675097	0	0.347513	0.0203116	0.0234426	0	0	0.0124406	0	0.0174356	0.187685	0.07562	0.0939049	0.0338026	0.00851832	0.035889	0.031533	0	0	0.33	0.0504373	1.07085
TCGA-KK-A59V-01A-11R-A29R-07	0.0745892	0	0.0403799	0.283529	0	0.0812794	0.0843182	0.0926355	0.119269	0.00873659	0	0.00434984	0	0.080691	0.0711742	0.0371487	0	0	0.0219	0	0	0	0.02	0.228081	1.01048
TCGA-ZG-A9LS-01A-12R-A41O-07	0.103208	0	0	0.145986	0	0.314063	0.00326128	0.0259606	0.0526606	0	0	0.0529654	0.00720093	0.0176083	0.0542722	0.0804508	0.0702655	0	0.0720969	0	0	0	0	0.301362	0.966647
TCGA-YL-A8S8-01A-11R-A37L-07	0.0947804	0	0.00701473	0.111808	0	0.259902	0	0.0710592	0	0	0	0.0538583	0.0229996	0.0282572	0.0994017	0.165701	0.0430804	0	0	0.0421375	0	0	0.81	-0.00649648	1.09581
TCGA-ZG-A9LU-01A-11R-A41O-07	0.00899652	0	0.00958351	0.113998	0	0.216623	0	0.0519783	0.029563	0	0	0.108442	0.0317359	0.0936342	0.113451	0.0788648	0.0458621	0	0.0825403	0	0.0147269	0	0.11	0.116976	1.04685
TCGA-V1-A9OX-01A-11R-A41O-07	0.0306119	0.00640381	0.0299222	0.133995	0	0.247332	0.0113084	0.048568	0.0235839	0	0	0.0442426	0	0.167286	0.0336872	0.102208	0.0147889	0	0.106062	0	0	0	0.25	0.0711507	1.06023
TCGA-EJ-5531-01A-01R-1580-07	0.137414	0	0.133604	0.0646437	0	0.151298	0	0.019794	0.0134935	0	0	0.0184184	0.0130656	0.236491	0.0164436	0.061968	0.039453	0.00421494	0.0896998	0	0	0	0	0.399232	0.917504
TCGA-EJ-A46D-01A-21R-A32Y-07	0.0756877	0	0.0749198	0.185374	0	0.207295	0	0.0213271	0	0	0	0.0307881	0.0175198	0	0.0303804	0.109989	0.1128	0	0.13392	0	0	0	0.69	0.00280831	1.0792
TCGA-YL-A8SR-01B-11R-A37L-07	0.062971	0	0.0754216	0.118726	0	0.213406	0	0	0	0	0.017851	0.0305277	0.00801911	0	0.0678418	0.146619	0.0176307	0	0.240986	0	0	0	0.48	0.0325147	1.0698
TCGA-EJ-7318-01B-11R-A32O-07	0.0141391	0.00773715	0	0.131701	0	0.213171	0	0.0379011	0.0390863	0	0	0.0485598	0.0293707	0.00242723	0.145956	0.108581	0.0550078	0	0.166362	0	0	0	0.39	0.0450734	1.0761
TCGA-CH-5772-01A-11R-1580-07	0.0710884	0	0.0117692	0.122092	0	0.277932	0	0.0689992	0	0.00534705	0	0.039419	0.00742147	0	0.0768594	0.0949269	0.0174186	0	0.203388	0	0	0.00333974	0.53	0.0186037	1.08642
TCGA-EJ-7312-01B-21R-A32O-07	0.115157	0	0.0356784	0.137472	0	0.178385	0	0.0273089	0.000230646	0	0	0.0175003	0.0204231	0.0882259	0.00828008	0.134236	0.00063554	0	0.236468	0	0	0	0.53	0.0184767	1.07462
TCGA-CH-5771-01A-21R-1580-07	0.0791103	0	0	0.0947248	0	0.246414	0	0.0399917	0.0277979	0	0	0.0191546	0.0626973	0.0743384	0.0478755	0.147342	0.0838907	0.00694313	0.0697189	0	0	0	0.28	0.0659852	1.05107
TCGA-V1-A8X3-01A-11R-A37L-07	0.0425554	0	0.0112779	0.181716	0	0.211764	0	0.0486037	0	0	0	0.0745714	0.0311832	0.111961	0.0612522	0.0814433	0	0	0.135725	0	0.00794759	0	0.52	0.019968	1.08329
TCGA-HC-8265-01A-11R-2263-07	0.0339298	0	0.017383	0.128052	0	0.219097	0.029879	0.0622755	0.0152407	0.00719116	0	0.0193206	0.0127635	0.0509457	0.0983486	0.113848	0.0323378	0	0.159388	0	0	0	0.4	0.0417057	1.06711
TCGA-EJ-5512-01A-01R-1580-07	0.0798479	0	0.0571138	0.121709	0	0.360391	0	0.0269668	0	0	0	0.0311671	0.0208172	0.0630742	0.0849705	0	0.049813	0	0.104129	0	0	0	0.22	0.0848371	1.06225
TCGA-EJ-5504-01A-01R-1580-07	0.0565584	0	0.0146715	0.0635479	0	0.311187	0	0.0287076	0	0	0	0.0245419	0.0269925	0.0380936	0.0802952	0.180732	0.0366923	0	0.13798	0	0	0	0.65	0.00795094	1.07489
TCGA-HC-8264-01B-11R-2403-07	0.0135738	0	0	0.10678	0	0.289594	0	0	0	0	0	0.00334936	0.015165	0	0.0718152	0.249269	0.0698017	0	0.180652	0	0	0	0.49	0.0283262	1.07017
TCGA-HC-7748-01A-11R-2118-07	0.0949002	0	0.0474079	0.088524	0	0.318294	0.0126876	0.027438	0	0	0	0.000354553	0.0186048	0.0437478	0.11986	0.0758554	0.0348861	0	0.103571	0	0	0.013868	0.41	0.0391813	1.07192
TCGA-EJ-AB20-01A-12R-A41O-07	0.0165609	0	0.0028142	0.207379	0	0.279171	0	0.107754	0	0.00185275	0	0.175336	0.0243954	0	0.0287813	0.0716028	0.0190411	0.010861	0.0333342	0.0211167	0	0	0.1	0.130375	1.08419
TCGA-HC-7079-01A-11R-1965-07	0.0829414	0.0390747	0.0937843	0.0550387	0	0.196261	0.0185045	0.0854735	0.0530222	0	0	0.0069441	0	0.214581	0.087025	0.066602	0	0.000748071	0	0	0	0	0	0.301361	0.965698
TCGA-V1-A9O5-06A-11R-A41O-07	0.144577	0	0.0153643	0.139186	0	0.159921	0.025608	0.045705	0.0668888	0	0	0.0552878	0.00624257	0.0515856	0.0778025	0.1107	0.0371333	0	0.0639979	0	0	0	0.4	0.0414505	1.0719
TCGA-HC-7818-01A-11R-2118-07	0.041241	0	0.00947138	0.102021	0	0.200623	0.00781805	0.0309006	0	0	0.0129411	0.0024145	0.13806	0.130473	0.0659084	0.0996608	0.0532422	0	0.105221	0	0	3.09609e-06	0.5	0.0258293	1.06247
TCGA-ZG-A9LN-01A-11R-A41O-07	0.107021	0	0.0452782	0.245012	0	0.15447	0	0.060135	0.0750025	0.00507634	0	0.0629718	0.00373369	0.0276612	0.0846495	0.0384949	0.0247142	0.0169317	0.0488482	0	0	0	0	0.377655	0.932745
TCGA-H9-7775-01A-11R-2118-07	0.0324869	0	0.00226222	0.0688008	0	0.264982	0	0.0382296	0	0	0	0.013091	0.00625575	0.147376	0.0374938	0.117348	0.0545842	0	0.217089	0	0	0	0.54	0.0181567	1.07446
TCGA-J4-8198-01A-11R-2263-07	0.0635676	0	0.0199395	0.0686437	0	0.382516	0	0.0155081	0	0	0	0.0229163	0.0096597	0.011464	0.0737656	0.0797526	0.0466386	0	0.205628	0	0	0	0.81	-0.00638554	1.09252
TCGA-H9-A6BX-01A-31R-A311-07	0.0508742	0	0.0108085	0.0608321	0	0.260127	0.00437792	0.0184929	0.00714947	0	0	0.0167217	0	0.274768	0.0479166	0.0761798	0.0225391	0	0.149213	0	0	0	0.02	0.225081	0.99562
TCGA-ZG-A9L2-01A-31R-A41O-07	0.193616	0	0.0524118	0.098642	0	0.36454	0	0.0224554	0.0181754	0	0	0.0564001	0.00481937	0.0103715	0.0263734	0.0686712	0.0163887	0.00779385	0.0593417	0	0	0	0.02	0.216491	1.01355
TCGA-EJ-5524-01A-01R-1580-07	0.056238	0	0.00494739	0.0814628	0	0.353605	0	0.0368378	0	0	0	0.0377305	0.0333472	0.0532491	0.111257	0.0810728	0.00793697	0	0.140533	0	0.00178261	0	0.13	0.107846	1.04871
TCGA-KK-A6E0-01A-11R-A311-07	0.0225072	0	0.0122247	0.0802135	0	0.254022	0	0.0490465	0.0033889	0	0	0.0486628	0.00448393	0	0.158618	0.141866	0.0755348	0	0.149432	0	0	0	0.88	-0.020255	1.10015
TCGA-CH-5754-01A-11R-1580-07	0.0877795	0	0.0836991	0.142923	0	0.218732	0.034922	0.0638007	0.00458308	0	0	0.02336	0.00558554	0.0682192	0.121082	0.0590429	0.0373126	0	0.048959	0	0	0	0	0.275649	0.975779
TCGA-TK-A8OK-01A-22R-A36G-07	0.0709844	0	0.0232822	0.0550955	0	0.23926	0	0	0	0	0	0.0428089	0.0131525	0.0383341	0.0610515	0.221081	0.0541497	0	0.1808	0	0	0	0.33	0.0527146	1.05256
TCGA-EJ-7327-01A-11R-2118-07	0	0	0.00258212	0.108678	0	0.278609	0	0	0	0	0	0.0579514	0.0250949	0.079876	0.0876811	0.124802	0.0115015	0	0.217832	0	0.00539249	0	0.82	-0.0101121	1.09294
TCGA-HC-7209-01A-11R-2118-07	0.0563598	0	0.00599886	0.161138	0	0.188175	0.0162012	0.059327	0	0	0	0.0344265	0.0149882	0.0239974	0.112402	0.0853599	0.12424	0.00649226	0.110894	0	0	0	0.72	0.000481531	1.08284
TCGA-EJ-A46E-01A-31R-A250-07	0.0355826	0	0.0237089	0.176302	0	0.273628	0	0.0957375	0	0	0.00768993	0	0.0276798	0	0.0461295	0.0974781	0.0882573	0.00300141	0	0.12235	0.00245517	0	0.57	0.0154067	1.09159
TCGA-EJ-A65B-01A-12R-A30B-07	0	0.0547028	0.0049721	0.0369756	0	0.127628	0	0.032743	0	0	0	0.0756571	0	0.317738	0.0116391	0.139295	0.00646865	0.0265393	0.165642	0	0	0	0.05	0.157597	1.02976
TCGA-XK-AAJ3-01A-11R-A41O-07	0	0.0314753	0	0.123894	0	0.195032	0	0.0203715	0.00819424	0	0	0.0471734	0.00857541	0.0606293	0.081459	0.303408	0.0214029	0	0.0983848	0	0	0	0.88	-0.0204196	1.09174
TCGA-VP-A87J-01A-11R-A352-07	0.139744	0	0.00951567	0.0226171	0	0.31456	0	0.0828426	0	0	0	0.0261175	0.00521537	0.0825107	0.0912511	0.163617	0	0.0100518	0.00981325	0.040678	0	0.00146648	0.82	-0.00919238	1.09471
TCGA-KK-A6E1-01A-11R-A311-07	0.0416874	0	0.0134463	0.0581517	0	0.364421	0.0356522	0.0179199	0	0	0	0.0296906	0.0107744	0.0421674	0.136946	0.0807388	0.0435092	0.0126191	0.112276	0	0	0	0.81	-0.0074114	1.09617
TCGA-HC-7749-01A-11R-2118-07	0.0946089	0	0.0492115	0.105779	0	0.24162	0	0.01213	0.0156977	0	0	0.00913113	0.0016723	0.0966172	0.0594535	0.149076	0.0315157	0	0.133488	0	0	0	0.16	0.102513	1.03782
TCGA-CH-5764-01A-21R-1580-07	0.0568589	0	0.0112388	0.131374	0	0.340125	0	0.0306208	0.0011837	0	0	0.0445649	0.0238718	0.125786	0.113165	0.0298578	0.0113397	0	0.0705482	0	0.00946553	0	0.31	0.0577617	1.07781
TCGA-V1-A9O9-01A-11R-A41O-07	0.0384043	0.0546505	0.053383	0.119387	0	0.40865	0.0283763	0	0	0	0	0	0	0.0593932	0.089649	0.0624204	0.0333856	0.024756	0.0275448	0	0	0	0.01	0.240217	0.996446
TCGA-FC-A8O0-01A-41R-A37L-07	0.0324555	0	0.00457736	0.0306725	0	0.144546	0	0.0806825	0	0	0	0.0754282	0.00515711	0	0.0445243	0.122311	0	0.016755	0.442891	0	0	0	0.06	0.15548	1.04482
TCGA-EJ-7321-01A-31R-2263-07	0.146751	0	0.102652	0.138183	0	0.238859	0.0213813	0.0639952	0.0162772	0	0	0.0186953	0	0.0348188	0.0843597	0.0321928	0.0684554	0	0.0333793	0	0	0	0.05	0.163434	1.03283
TCGA-V1-A8MM-01A-11R-A37L-07	0.130771	0	0.086491	0.118255	0	0.261649	0.0569932	0.0262765	0.012139	0	0	0.00396997	0.00132281	0	0.070554	0.157484	0.00938232	0	0.0647124	0	0	0	0.23	0.0742808	1.06079
TCGA-KK-A8IK-01A-11R-A36G-07	0	0.028515	0.00191207	0.0709433	0	0.134276	0	0.0155126	0	0	0	0.0526759	0.0736528	0	0.011434	0.221974	0.0270533	0	0.362051	0	0	0	0.88	-0.0209022	1.10251
TCGA-M7-A723-01A-12R-A32O-07	0.0548291	0	0.00382947	0.191067	0	0.259169	0.0443152	0.00252689	0	0	0.00578527	0	0.0065683	0	0.177175	0.143281	0.0372757	0	0.0741776	0	0	0	0.02	0.215315	1.00946
TCGA-KK-A7B1-01A-11R-A32O-07	0.0269248	0	0.00956014	0.147434	0	0.240306	0	0.0220889	0	0	0	0.048733	0.0174122	0.00740809	0.0400464	0.211243	0.04143	0.00131995	0.186093	0	0	0	0.86	-0.0166429	1.08881
TCGA-EJ-7218-01B-11R-A32O-07	0.000837855	0.0438854	0.0142169	0.0562802	0	0.201197	0	0.0279108	0.0121974	0	0	0.0903435	0.0494708	0.160136	0.0613695	0.051907	0.0104905	0	0.216169	0	0.00358841	0	0.41	0.0390456	1.06621
TCGA-ZG-A8QY-01A-11R-A37L-07	0.100752	0	0.00993837	0.0101151	0	0.37202	0	0.0599413	0	0	0	0.0305459	0.0150838	0	0.0903553	0.178769	0.0233177	0.0114243	0.0864988	0.0112385	0	0	0.66	0.00464031	1.08452
TCGA-G9-7509-01A-11R-A41O-07	0.0199998	0	0.0499486	0.186847	0	0.250812	0	0.0195425	0	0	0	0.0511221	0.0344969	0.102575	0.0627063	0	0.00690552	0	0.209369	0	0.00567554	0	0.82	-0.01118	1.09935
TCGA-CH-5790-01A-11R-1580-07	0.0495396	0	0.0192702	0.0950079	0	0.267665	0.00776558	0.0463271	0	0	0.00238949	0	0.0593466	0.213702	0.0509421	0.0699189	0.045989	0	0.0721358	0	0	0	0.33	0.050743	1.06373
TCGA-G9-6333-01A-12R-1965-07	0.0643727	0	0.0168595	0.113472	0	0.316435	0	0.0474814	0	0	0	0.0774229	0.00852679	0	0.166881	0.0773576	0.0200571	0	0.0453984	0.0425446	0.00319154	0	0.41	0.0396167	1.09956
TCGA-FC-A6HD-01A-11R-A31N-07	0.044654	0.000977616	0.0749077	0.275235	0	0.0780647	0	0.0715806	0.00823054	0	0	0.0285548	0.00816884	0.0584006	0.0132912	0.149966	0.0174452	0.000458491	0.170064	0	0	0	0.1	0.126236	1.03586
TCGA-M7-A71Z-01A-12R-A32O-07	0.0497147	0	0.0393148	0.138171	0	0.128896	0	0.0911679	0	0	0	0.0909678	0.0179907	0	0.0467786	0.215639	0.062536	0	0.118823	0	0	0	0.99	-0.0749539	1.10645
TCGA-G9-6496-01A-11R-1789-07	0.0356169	0	0.07894	0.0947507	0	0.252331	0	0.0425389	0	0	0	0.034917	0.00228121	0.0295861	0.0989418	0.213795	0.0165073	0	0.099794	0	0	0	0.82	-0.0109431	1.08592
TCGA-VP-A87B-01A-11R-A352-07	0.107397	0	0.084549	0.0876579	0	0.232928	0	0.026108	0.00739858	0	0	0.0245235	0.0427106	0.0802739	0.0528859	0.139258	0.0291843	0	0.0842182	0	0	0.000907652	0.9	-0.0238056	1.08642
TCGA-V1-A9ZK-01A-11R-A41O-07	0.0143129	0	0.00918487	0.0857279	0	0.329744	0	0.0038543	0.00651585	0	0	0.075916	0.0112759	0	0.0720836	0.151623	0.0805405	0	0.159221	0	0	0	0.84	-0.0144824	1.09238
TCGA-HC-A6AP-01A-11R-A30B-07	0.0633912	0	0.0989344	0.0445015	0	0.12982	0	0.0225707	0.0170174	0.00322579	0	0.0436591	0.0218682	0.304016	0.0245524	0.146666	0.0109858	0	0.0687906	0	0	0	0.1	0.125904	1.04213
TCGA-HC-8257-01A-11R-2263-07	0.042614	0	0.0267841	0.193796	0	0.271055	0.00768742	0.0795369	0.0114898	0	0	0.0331845	0.00809732	0.00081909	0.0912856	0.0953329	0.04403	0	0.094287	0	0	0	0.61	0.0102079	1.09949
TCGA-EJ-5525-01A-01R-1580-07	0.138435	0	0	0.00286899	0	0.317472	0	0.0571379	0	0	0	0.0201783	0.0136954	0.102167	0.0594008	0.146705	0.0764552	0	0.0654842	0	0	0	0.27	0.0664146	1.05329
TCGA-HC-8265-01B-04R-2302-07	0.0594278	0	0.00772247	0.0739708	0	0.468055	0.0405284	0.00144805	0	0.0101126	0	0.00711527	0.0036193	0	0.110381	0.0990851	0.0701357	0	0.0285362	0	0.0198618	0	0.07	0.149005	1.04029
TCGA-HC-7080-01A-11R-1965-07	0.00271105	0.0177592	0.00983679	0.0627716	0	0.164323	0.0051483	0.0206318	0.026863	0	0	0.055711	0.0102625	0.00335596	0.0672605	0.142064	0.0253004	0	0.386001	0	0	0	0.42	0.0380393	1.08499
TCGA-YL-A8SL-01B-21R-A37L-07	0.012883	0.128235	0.00846276	0.096089	0	0.133098	0	0.101922	0.00381125	0	0	0.10932	0.0116488	0.067542	0.0729311	0.150384	0.0428631	0	0.0608096	0	0	0	0.96	-0.0361016	1.09852
TCGA-M7-A725-01A-12R-A32O-07	0.0984268	0	0.0118924	0.0578271	0	0.209137	0	0.0874298	0	0	0	0.00528788	0.0114084	0.116024	0.158916	0.132564	0.0180073	0	0.0930794	0	0	0	0.27	0.067438	1.06255
TCGA-YL-A8SP-01B-11R-A37L-07	0.0455826	0	0	0.039256	0	0.262242	0.00584394	0	0	0	0	0.0285806	0.0545224	0	0.0607262	0.377166	0	0	0.126081	0	0	0	0.74	-0.00131436	1.08065
TCGA-EJ-5532-01A-01R-1580-07	0.0743247	0	0.00255289	0.0683932	0	0.391932	0	0.0512074	0	0	0	0.0160023	0.02513	0.017075	0.0708898	0.115488	0.0292893	0.00813753	0.127083	0	0	0.0024948	0.51	0.0222735	1.08271
TCGA-YL-A9WY-01A-11R-A41O-07	0.0356116	0	0.00109258	0.190767	0	0.267494	0.0543398	0.0143272	0.0195111	0	0.00238967	0	0.000922289	0.111492	0.0452248	0.186456	0.049926	0	0.0204455	0	0	0	0.11	0.120664	1.04457
TCGA-EJ-5521-01A-01R-1580-07	0.0788606	0	0.082574	0.0865389	0	0.213608	0	0.0484426	0.0110025	0	0	0.0291989	0.0115087	0.0388249	0.0527447	0.197644	0.023885	0	0.125167	0	0	0	0.68	0.00310767	1.07478
TCGA-HC-A6HY-01A-11R-A31N-07	0	0.0020646	0.0170155	0.123114	0	0.156101	0	0	0	0.0541252	0	0.028114	0.0163211	0.159684	0.090207	0.00321115	0.0193952	0	0.330647	0	0	0	0.68	0.00308479	1.09865
TCGA-ZG-A9L4-01A-11R-A41O-07	0.0732364	0	0.000754601	0.0946248	0	0.384991	0	0.0311178	0	0.011298	0	0.0586833	0.0167665	0	0.0755953	0.0977051	0.0652688	0	0.0285852	0.0611982	0.000174616	0	0.83	-0.013419	1.10818
TCGA-VN-A88O-01A-11R-A352-07	0.00721061	0.0125179	0	0.145711	0	0.258599	0	0.0181879	0	0	0	0.0982483	0.0297604	0.0724975	0.151411	0.0493045	0.00824015	0	0.147798	0	0.000514404	0	0.41	0.0394385	1.09156
TCGA-KK-A8IH-01A-11R-A36G-07	0.111913	0	0	0.109577	0	0.227354	0	0.0508337	0	0	0	0.0501837	0.00747547	0.122837	0.101487	0.0517012	0	0.00848701	0.158151	0	0	0	0.5	0.0269895	1.07744
TCGA-EJ-A46B-01A-31R-A250-07	0.0532729	0	0.0255321	0.171294	0	0.258892	0	0.00516286	0	0	0.00928363	0.0170011	0.00899359	0.0357386	0.0585955	0.157739	0	0.0049874	0.193508	0	0	0	0.81	-0.00548732	1.0878
TCGA-G9-7523-01A-11R-2263-07	0.0341179	0	0	0.133237	0	0.317427	0.0162665	0.0347901	0.0416016	0.0282803	0	0.000881188	0	0.0135354	0.0538125	0.128347	0.0543619	0.0434387	0.0999028	0	0	0	0.02	0.224073	0.999406
TCGA-V1-A8MF-01A-11R-A36G-07	0	0.0115675	0.0293318	0.124443	0	0.203816	0	0.0167399	0	0.0496338	0	0.061655	0.00487868	0.086375	0.0608889	0.0427188	0.0232645	0	0.284688	0	0	0	0.07	0.144718	1.0343
TCGA-HC-A9TH-01A-11R-A41O-07	0.0331225	0	0.00195919	0.077667	0	0.249823	0.0249785	0.0659563	0.0366659	0	0.000907138	0	0	0.10557	0.147326	0.130459	0.0264276	0.00784289	0.0912958	0	0	0	0.05	0.157155	1.02788
TCGA-G9-6377-01A-11R-1965-07	0.0911486	0	0	0.195059	0	0.242343	0.0403597	0.0340407	0.0215301	0	0	0	0	0.0957026	0.079235	0.0810408	0.0116714	0.0203729	0.0874959	0	0	0	0.32	0.0565553	1.0705
TCGA-G9-6494-01A-11R-1789-07	0.06819	0	0.0321076	0.0929168	0	0.275873	0	0.0547129	0	0	0	0.0450899	0.00274807	0	0.075566	0.129721	0.0547557	0.010292	0.158028	0	0	0	0.47	0.0334558	1.06933
TCGA-EJ-5530-01A-01R-1580-07	0.0535574	0	0.0348673	0.10105	0	0.22061	0	0.0987105	0	0	0	0.030593	0.0112168	0.0278873	0.0730507	0.0827967	0.0821101	0	0.18355	0	0	0	0.92	-0.0260584	1.08942
TCGA-J9-A8CM-01A-11R-A352-07	0.0516083	0	0	0.0729177	0	0.240289	0	0	0.0169925	0	0	0.0101267	0.0009691	0.227626	0.0441237	0.190013	0.0169708	0	0.128362	0	0	0	0.18	0.095978	1.04887
TCGA-HC-7752-01A-11R-2118-07	0	0.00518904	0.102238	0.0538	0	0.161384	0	0.0369696	0.00163495	0.0202969	0.0122929	0	0	0.27518	0.051532	0.114983	0.0150358	0	0.149464	0	0	0	0.22	0.0818402	1.05468
TCGA-HC-8261-01A-11R-2263-07	0.069194	0	0.0518219	0.137858	0	0.20136	0.026418	0.0358854	0.00200521	0	0.0184232	0	0.00946383	0.0493147	0.117102	0.142651	0.0694798	0	0.0690226	0	0	0	0.23	0.0758851	1.05105
TCGA-KK-A8IM-01A-11R-A36G-07	0.00969523	0	0.00457995	0.196242	0	0.198387	0	0.0271427	0	0	0	0.106137	0.0235022	0.0966034	0.110105	0.0730077	0.0182388	0	0.129474	0	0.00688436	0	0.38	0.047472	1.08215
TCGA-KK-A7AY-01A-11R-A33R-07	0.0359229	0	0.00777345	0.21004	0	0.169974	0	0.0395687	0.00117675	0	0	0.0579963	0.0213632	0.0642768	0.128336	0.0913719	0.0134205	0	0.158779	0	0	0	0.61	0.0098231	1.09181
TCGA-KC-A7F5-01A-11R-A33R-07	0	0	0.0161726	0.116347	0	0.296817	0	0.0680502	0	0	0	0.0436592	0.0682866	0.127368	0.0418222	0	0	0.00843194	0.194682	0	0.0183632	0	0.96	-0.0395703	1.10933
TCGA-V1-A9OT-01A-11R-A41O-07	0.0132605	0.0341188	0.00957403	0.381012	0	0.173287	0	0.0670363	0.0104345	0	0	0.057786	0.0134958	0.00620585	0.0292484	0.067832	0.00878876	0	0.127921	0	0	0	0.55	0.0172028	1.12328
TCGA-KK-A8IB-01A-11R-A36G-07	0.154798	0	0.0966154	0.164998	0	0.113357	0.0357089	0.0365071	0.0236967	0	0	0.0674512	0.0273477	0.0584841	0.0277285	0.0578343	0.069768	0.0109725	0.0547319	0	0	0	0	0.249841	0.985463
TCGA-J4-A67K-01A-21R-A30B-07	0	0.0538645	0.111156	0.228287	0	0.140996	0	0.114858	0.00821891	0	0	0.0678428	0.0180095	0.00323581	0.061278	0.0719008	0.0938383	0	0.0252813	0	0	0.00123348	0.02	0.213005	1.00955
TCGA-VN-A88N-01A-11R-A36G-07	0.000978331	0.00495637	0.0123662	0.168489	0	0.250352	0	0.0189278	0	0	0	0.035654	0.0281434	0.0995552	0.0986439	0.061992	0.000118401	0	0.212952	0	0.00687151	0	0.81	-0.00563914	1.096
TCGA-HC-7212-01A-11R-2118-07	0.0481356	0	0.00719213	0.0660882	0	0.303721	0	0.0253453	0	0	0	0.0207119	0.0195751	0.0108911	0.0899979	0.103182	0.113243	0	0.185852	0	0	0.00606397	0.95	-0.0311009	1.08967
TCGA-ZG-A9NI-01A-11R-A41O-07	0.0816225	0	0	0.0768241	0	0.217768	0	0.0150597	0	0	0	0.03767	0.0306734	0.0124622	0.0467399	0.251811	0	0.00926508	0.154105	0.0659991	0	0	0.48	0.0319253	1.06833
TCGA-KK-A7AZ-01A-12R-A32O-07	0	0.00645619	0.0836436	0.186025	0	0.129783	0	0.0137151	0.00592585	0.0529772	0	0.0414264	0	0.158709	0.0428723	0.0374432	0	0	0.241024	0	0	0	0.51	0.0223933	1.0826
TCGA-KC-A7FD-01A-11R-A33R-07	0.105465	0	0.035278	0.0612774	0	0.219197	0	0	0.0062327	0	0	0.0206976	0.0853175	0.201343	0.0911403	0	0	0	0.174051	0	0	0	0.88	-0.019812	1.08674
TCGA-KK-A8I4-01A-11R-A36G-07	0.103683	0	0.0103447	0.171662	0	0.23927	0.00741553	0.0102332	0.0531043	0	0	0.03134	0.00212537	0.0492292	0.0555651	0.106635	0.0344581	0	0.124935	0	0	0	0	0.284983	0.969171
TCGA-V1-A8WW-01A-11R-A37L-07	0.107161	0	0.00551007	0.0833741	0	0.186922	0	0.065459	0	0	0	0.080936	0	0.144288	0.103809	0.0645323	0.0421807	0	0.115828	0	0	0	0.4	0.0423098	1.06806
TCGA-CH-5792-01A-11R-1580-07	0.0865421	0	0.0299687	0.123537	0	0.263325	0	0.0378523	0.0446571	0	0	0.0133464	0.0435797	0.0377233	0.107767	0.126431	0.0202335	0	0.0641601	0	0	0.000876065	0.03	0.201482	1.00598
