# Supplementary material for: Immune Cytolytic Activity as an Indicator of Immune Checkpoint Inhibitors Treatment for Prostate Cancer
Source: Front Bioeng Biotechnol. 2020 Aug 6;8:930. doi: 10.3389/fbioe.2020.00930 (PMC7423880; doi:10.3389/fbioe.2020.00930)
Supplement: Supplementary file 6 [file Table_3.XLSX]

## Sheet: Supplement 3
id	CYT	cluster
TCGA-XQ-A8TA	0.171333	CYT_low
TCGA-YL-A8S9	0.261575	CYT_low
TCGA-YL-A8SP	0.316502	CYT_low
TCGA-KK-A8IK	0.446526	CYT_low
TCGA-M7-A724	0.610476	CYT_low
TCGA-ZG-A9L1	0.645416	CYT_low
TCGA-VP-A875	0.666823	CYT_low
TCGA-M7-A71Z	0.724878	CYT_low
TCGA-CH-5788	0.739821	CYT_low
TCGA-G9-6369	0.908885	CYT_low
TCGA-M7-A722	0.971479	CYT_low
TCGA-HC-7752	1.05235	CYT_low
TCGA-EJ-7325	1.05458	CYT_low
TCGA-VN-A943	1.10973	CYT_low
TCGA-HC-A48F	1.13364	CYT_low
TCGA-EJ-A65J	1.13758	CYT_low
TCGA-YL-A8HL	1.1569	CYT_low
TCGA-2A-A8VX	1.16341	CYT_low
TCGA-FC-A5OB	1.20167	CYT_low
TCGA-YL-A9WL	1.20702	CYT_low
TCGA-EJ-A65G	1.26627	CYT_low
TCGA-EJ-7317	1.26994	CYT_low
TCGA-CH-5761	1.2812	CYT_low
TCGA-KC-A7F5	1.28947	CYT_low
TCGA-KK-A8IF	1.31929	CYT_low
TCGA-EJ-A46F	1.32556	CYT_low
TCGA-CH-5767	1.3517	CYT_low
TCGA-TP-A8TV	1.38182	CYT_low
TCGA-J9-A8CN	1.38934	CYT_low
TCGA-HI-7168	1.4431	CYT_low
TCGA-KK-A59X	1.45079	CYT_low
TCGA-XJ-A83F	1.46565	CYT_low
TCGA-ZG-A9NI	1.48322	CYT_low
TCGA-HC-8213	1.49137	CYT_low
TCGA-2A-A8W1	1.4955	CYT_low
TCGA-MG-AAMC	1.52172	CYT_low
TCGA-CH-5765	1.5376	CYT_low
TCGA-KK-A6E8	1.57416	CYT_low
TCGA-G9-6338	1.57777	CYT_low
TCGA-HC-8259	1.65182	CYT_low
TCGA-FC-A6HD	1.6827	CYT_low
TCGA-YL-A8SL	1.69355	CYT_low
TCGA-CH-5737	1.71449	CYT_low
TCGA-ZG-A8QY	1.74261	CYT_low
TCGA-M7-A725	1.77607	CYT_low
TCGA-FC-A8O0	1.78623	CYT_low
TCGA-HC-A76X	1.79866	CYT_low
TCGA-G9-6343	1.82166	CYT_low
TCGA-HI-7169	1.82369	CYT_low
TCGA-EJ-8472	1.84563	CYT_low
TCGA-CH-5741	1.87138	CYT_low
TCGA-KK-A7AP	1.89809	CYT_low
TCGA-QU-A6IN	1.93054	CYT_low
TCGA-G9-A9S4	1.93054	CYT_low
TCGA-2A-A8VV	1.94595	CYT_low
TCGA-XJ-A9DX	1.94672	CYT_low
TCGA-G9-7519	1.95611	CYT_low
TCGA-CH-5746	1.95621	CYT_low
TCGA-VP-A87J	1.96472	CYT_low
TCGA-KK-A8IJ	1.98113	CYT_low
TCGA-G9-6353	1.98927	CYT_low
TCGA-YL-A9WI	1.99251	CYT_low
TCGA-EJ-7789	2.00886	CYT_low
TCGA-YL-A9WH	2.01362	CYT_low
TCGA-XA-A8JR	2.02796	CYT_low
TCGA-G9-7525	2.03916	CYT_low
TCGA-VP-A879	2.1006	CYT_low
TCGA-H9-A6BY	2.10294	CYT_low
TCGA-XK-AAJ3	2.12233	CYT_low
TCGA-KC-A7FD	2.17796	CYT_low
TCGA-J4-A83L	2.184	CYT_low
TCGA-VP-A876	2.20367	CYT_low
TCGA-KK-A6E7	2.2047	CYT_low
TCGA-EJ-7793	2.20859	CYT_low
TCGA-VN-A88L	2.22394	CYT_low
TCGA-G9-6496	2.23743	CYT_low
TCGA-J4-A6M7	2.25218	CYT_low
TCGA-V1-A8WS	2.26928	CYT_low
TCGA-EJ-7123	2.27154	CYT_low
TCGA-HC-7819	2.27801	CYT_low
TCGA-G9-6494	2.2839	CYT_low
TCGA-2A-AAYU	2.28645	CYT_low
TCGA-VP-A87B	2.29308	CYT_low
TCGA-H9-7775	2.30121	CYT_low
TCGA-VN-A88R	2.30209	CYT_low
TCGA-ZG-A9L5	2.36813	CYT_low
TCGA-VN-A88Q	2.38059	CYT_low
TCGA-EJ-A46B	2.38528	CYT_low
TCGA-X4-A8KS	2.43524	CYT_low
TCGA-HC-7744	2.43972	CYT_low
TCGA-EJ-A7NF	2.44365	CYT_low
TCGA-2A-AAYF	2.46408	CYT_low
TCGA-CH-5794	2.48054	CYT_low
TCGA-ZG-A9LM	2.48145	CYT_low
TCGA-YL-A8SJ	2.48908	CYT_low
TCGA-EJ-7218	2.50883	CYT_low
TCGA-ZG-A8QX	2.51508	CYT_low
TCGA-HC-7077	2.51566	CYT_low
TCGA-YL-A8SO	2.52497	CYT_low
TCGA-CH-5752	2.52852	CYT_low
TCGA-YL-A8SA	2.54551	CYT_low
TCGA-HC-8262	2.54887	CYT_low
TCGA-G9-6336	2.56132	CYT_low
TCGA-X4-A8KQ	2.56278	CYT_low
TCGA-KK-A8IA	2.57235	CYT_low
TCGA-VN-A88M	2.61808	CYT_low
TCGA-HC-7080	2.64244	CYT_low
TCGA-EJ-5519	2.65276	CYT_low
TCGA-V1-A9OF	2.6634	CYT_low
TCGA-2A-A8VO	2.66626	CYT_low
TCGA-EJ-8469	2.71432	CYT_low
TCGA-XK-AAJR	2.71846	CYT_low
TCGA-YL-A8S8	2.72073	CYT_low
TCGA-G9-6332	2.75479	CYT_low
TCGA-G9-6385	2.76706	CYT_low
TCGA-CH-5791	2.76777	CYT_low
TCGA-EJ-5525	2.77191	CYT_low
TCGA-G9-6362	2.77421	CYT_low
TCGA-HC-7230	2.78753	CYT_low
TCGA-KK-A59Y	2.79928	CYT_low
TCGA-VP-A87D	2.81231	CYT_low
TCGA-XK-AAJA	2.81458	CYT_low
TCGA-M7-A720	2.81561	CYT_low
TCGA-HC-7211	2.81739	CYT_low
TCGA-J4-A83K	2.83872	CYT_low
TCGA-EJ-7312	2.87645	CYT_low
TCGA-KC-A4BR	2.8906	CYT_low
TCGA-TK-A8OK	2.90155	CYT_low
TCGA-XK-AAJP	2.90389	CYT_low
TCGA-HC-7738	2.9379	CYT_low
TCGA-CH-5768	2.94367	CYT_low
TCGA-EJ-7782	2.94599	CYT_low
TCGA-HC-7075	2.95026	CYT_low
TCGA-XJ-A83G	2.98593	CYT_low
TCGA-J4-A67O	2.9969	CYT_low
TCGA-J4-A83N	3.00216	CYT_low
TCGA-G9-6361	3.00413	CYT_low
TCGA-Y6-A9XI	3.02247	CYT_low
TCGA-J4-AATZ	3.02638	CYT_low
TCGA-J9-A8CK	3.06671	CYT_low
TCGA-KK-A8I5	3.09749	CYT_low
TCGA-G9-6354	3.10578	CYT_low
TCGA-KK-A7AY	3.12404	CYT_low
TCGA-XJ-A9DQ	3.12738	CYT_low
TCGA-CH-5790	3.12816	CYT_low
TCGA-FC-A66V	3.13236	CYT_low
TCGA-2A-A8VL	3.16321	CYT_low
TCGA-KK-A59Z	3.17561	CYT_low
TCGA-G9-6499	3.21392	CYT_low
TCGA-EJ-A65B	3.22345	CYT_low
TCGA-HC-7750	3.22725	CYT_low
TCGA-KK-A8I6	3.24638	CYT_low
TCGA-EJ-A7NK	3.25546	CYT_low
TCGA-KC-A4BN	3.3009	CYT_low
TCGA-KK-A6E4	3.305	CYT_low
TCGA-EJ-5521	3.35443	CYT_low
TCGA-EJ-5511	3.35497	CYT_low
TCGA-J4-AATV	3.38299	CYT_low
TCGA-QU-A6IP	3.40166	CYT_low
TCGA-V1-A9OA	3.43926	CYT_low
TCGA-KK-A7AZ	3.44524	CYT_low
TCGA-V1-A9OT	3.46628	CYT_low
TCGA-HC-7818	3.47825	CYT_low
TCGA-XJ-A83H	3.48995	CYT_low
TCGA-G9-6378	3.50172	CYT_low
TCGA-KK-A7AQ	3.50974	CYT_low
TCGA-J9-A8CM	3.51239	CYT_low
TCGA-HC-7212	3.53725	CYT_low
TCGA-2A-A8W3	3.54859	CYT_low
TCGA-EJ-A7NG	3.55974	CYT_low
TCGA-VN-A88N	3.56302	CYT_low
TCGA-EJ-5512	3.57948	CYT_low
TCGA-EJ-A8FS	3.58388	CYT_low
TCGA-KK-A6E1	3.58451	CYT_low
TCGA-EJ-5496	3.60592	CYT_low
TCGA-J4-AAU2	3.61219	CYT_low
TCGA-V1-A8ML	3.61359	CYT_low
TCGA-CH-5744	3.61438	CYT_low
TCGA-HC-A631	3.6152	CYT_low
TCGA-EJ-7115	3.62507	CYT_low
TCGA-YL-A8SI	3.62532	CYT_low
TCGA-KK-A6E2	3.62768	CYT_low
TCGA-G9-6351	3.64419	CYT_low
TCGA-EJ-5532	3.70351	CYT_low
TCGA-QU-A6IL	3.73027	CYT_low
TCGA-KC-A7FA	3.73823	CYT_low
TCGA-KK-A7B1	3.73827	CYT_low
TCGA-HC-7742	3.75019	CYT_low
TCGA-VP-A87H	3.76706	CYT_low
TCGA-G9-7509	3.78158	CYT_low
TCGA-G9-6342	3.8114	CYT_low
TCGA-KK-A8ID	3.81579	CYT_low
TCGA-G9-6371	3.82951	CYT_low
TCGA-Y6-A8TL	3.83776	CYT_low
TCGA-KK-A7AU	3.87607	CYT_low
TCGA-KK-A6E0	3.91954	CYT_low
TCGA-EJ-8474	3.9718	CYT_low
TCGA-EJ-7314	4.04121	CYT_low
TCGA-VN-A88K	4.04492	CYT_low
TCGA-CH-5789	4.04772	CYT_low
TCGA-ZG-A9ND	4.05615	CYT_low
TCGA-WW-A8ZI	4.07904	CYT_low
TCGA-G9-6363	4.08452	CYT_low
TCGA-EJ-7797	4.09799	CYT_low
TCGA-J4-A67T	4.11088	CYT_low
TCGA-G9-6364	4.12588	CYT_low
TCGA-HC-A6AL	4.14414	CYT_low
TCGA-EJ-5505	4.15787	CYT_low
TCGA-J4-8200	4.16955	CYT_low
TCGA-EJ-5542	4.17553	CYT_low
TCGA-XK-AAJT	4.18123	CYT_low
TCGA-G9-6373	4.2408	CYT_low
TCGA-XQ-A8TB	4.2535	CYT_low
TCGA-HC-8264	4.2606	CYT_low
TCGA-HC-A6HX	4.31689	CYT_low
TCGA-M7-A721	4.33784	CYT_low
TCGA-J4-8198	4.35615	CYT_low
TCGA-V1-A9OH	4.35983	CYT_low
TCGA-YL-A8SB	4.36274	CYT_low
TCGA-V1-A9ZG	4.37888	CYT_low
TCGA-KK-A8IG	4.41731	CYT_low
TCGA-HC-7213	4.42468	CYT_low
TCGA-EJ-7125	4.42539	CYT_low
TCGA-M7-A71Y	4.46823	CYT_low
TCGA-EJ-5506	4.46851	CYT_low
TCGA-G9-7510	4.51437	CYT_low
TCGA-KK-A8IH	4.51465	CYT_low
TCGA-EJ-7331	4.52595	CYT_low
TCGA-HI-7171	4.5877	CYT_low
TCGA-EJ-7786	4.64749	CYT_low
TCGA-XK-AAK1	4.64828	CYT_low
TCGA-QU-A6IO	4.65333	CYT_low
TCGA-KC-A7F3	4.68243	CYT_low
TCGA-HC-7821	4.68663	CYT_low
TCGA-ZG-A9LY	4.69924	CYT_low
TCGA-HC-A6AN	4.73632	CYT_low
TCGA-YL-A8SH	4.76185	CYT_low
TCGA-G9-6366	4.7621	CYT_low
TCGA-EJ-7784	4.7691	CYT_low
TCGA-V1-A9ZK	4.77194	CYT_low
TCGA-HC-A76W	4.78815	CYT_low
TCGA-EJ-A7NN	4.78941	CYT_low
TCGA-CH-5763	4.80302	CYT_low
TCGA-EJ-A46I	4.83207	CYT_low
TCGA-KK-A5A1	4.85144	CYT_high
TCGA-EJ-7327	4.8516	CYT_high
TCGA-KK-A8IC	4.85808	CYT_high
TCGA-EJ-5530	4.86245	CYT_high
TCGA-J9-A8CP	4.87057	CYT_high
TCGA-KK-A6E5	4.87497	CYT_high
TCGA-HC-8256	4.94445	CYT_high
TCGA-EJ-A46D	4.96314	CYT_high
TCGA-XJ-A9DK	4.97759	CYT_high
TCGA-EJ-A65E	4.98083	CYT_high
TCGA-HC-7209	5.01665	CYT_high
TCGA-EJ-5515	5.02083	CYT_high
TCGA-CH-5748	5.02611	CYT_high
TCGA-J4-A67Q	5.05468	CYT_high
TCGA-J4-A67N	5.10185	CYT_high
TCGA-V1-A9OX	5.12074	CYT_high
TCGA-CH-5769	5.15087	CYT_high
TCGA-KK-A8IB	5.15256	CYT_high
TCGA-HC-A6AO	5.19597	CYT_high
TCGA-HC-7820	5.23383	CYT_high
TCGA-EJ-5501	5.2525	CYT_high
TCGA-G9-A9S7	5.25589	CYT_high
TCGA-J4-A83M	5.26881	CYT_high
TCGA-V1-A8X3	5.27675	CYT_high
TCGA-EJ-7781	5.27872	CYT_high
TCGA-EJ-7318	5.29252	CYT_high
TCGA-V1-A9ZI	5.30727	CYT_high
TCGA-V1-A9Z7	5.33252	CYT_high
TCGA-EJ-A7NH	5.35428	CYT_high
TCGA-EJ-5504	5.38184	CYT_high
TCGA-HC-A6HY	5.40909	CYT_high
TCGA-V1-A9Z9	5.44245	CYT_high
TCGA-KK-A8I8	5.50694	CYT_high
TCGA-G9-6377	5.5651	CYT_high
TCGA-G9-6498	5.57427	CYT_high
TCGA-CH-5753	5.63233	CYT_high
TCGA-YL-A8SR	5.6513	CYT_high
TCGA-EJ-7788	5.6547	CYT_high
TCGA-G9-6367	5.6691	CYT_high
TCGA-J9-A8CL	5.67064	CYT_high
TCGA-YL-A8HK	5.67454	CYT_high
TCGA-FC-7961	5.7283	CYT_high
TCGA-VN-A88P	5.74868	CYT_high
TCGA-G9-6333	5.74964	CYT_high
TCGA-KC-A7FE	5.77717	CYT_high
TCGA-J4-A67R	5.79582	CYT_high
TCGA-J9-A52B	5.79595	CYT_high
TCGA-EJ-A46E	5.80397	CYT_high
TCGA-HC-8258	5.83564	CYT_high
TCGA-CH-5740	5.83688	CYT_high
TCGA-HC-7740	5.85405	CYT_high
TCGA-VN-A88O	5.88286	CYT_high
TCGA-V1-A8MK	5.94169	CYT_high
TCGA-EJ-5526	5.97686	CYT_high
TCGA-2A-A8VT	6.01234	CYT_high
TCGA-HC-A6AQ	6.0129	CYT_high
TCGA-EJ-7330	6.02923	CYT_high
TCGA-HC-8261	6.13115	CYT_high
TCGA-J4-A67S	6.13359	CYT_high
TCGA-EJ-7794	6.15251	CYT_high
TCGA-HC-8260	6.17206	CYT_high
TCGA-HC-7736	6.19085	CYT_high
TCGA-HC-8265	6.24287	CYT_high
TCGA-KC-A7F6	6.24999	CYT_high
TCGA-ZG-A9LB	6.32487	CYT_high
TCGA-EJ-AB27	6.33118	CYT_high
TCGA-G9-7522	6.33953	CYT_high
TCGA-G9-6384	6.35182	CYT_high
TCGA-EJ-7783	6.35529	CYT_high
TCGA-ZG-A9L6	6.3611	CYT_high
TCGA-CH-5772	6.37666	CYT_high
TCGA-EJ-A6RA	6.45824	CYT_high
TCGA-ZG-A9LZ	6.45916	CYT_high
TCGA-HC-7078	6.4616	CYT_high
TCGA-HC-7748	6.47257	CYT_high
TCGA-ZG-A9L9	6.50264	CYT_high
TCGA-CH-5738	6.55311	CYT_high
TCGA-HC-7232	6.60481	CYT_high
TCGA-VP-A878	6.60692	CYT_high
TCGA-G9-6370	6.63706	CYT_high
TCGA-YL-A9WK	6.65913	CYT_high
TCGA-EJ-5527	6.69401	CYT_high
TCGA-ZG-A9N3	6.70199	CYT_high
TCGA-G9-6365	6.759	CYT_high
TCGA-CH-5739	6.7677	CYT_high
TCGA-HC-A8D1	6.7709	CYT_high
TCGA-HI-7170	6.78985	CYT_high
TCGA-EJ-5514	6.79193	CYT_high
TCGA-YL-A9WJ	6.83439	CYT_high
TCGA-G9-6339	6.84557	CYT_high
TCGA-J4-A83I	6.84813	CYT_high
TCGA-EJ-A8FN	6.92677	CYT_high
TCGA-EJ-5518	6.97592	CYT_high
TCGA-KK-A6E6	6.99391	CYT_high
TCGA-YL-A8SQ	7.01977	CYT_high
TCGA-EJ-7791	7.02095	CYT_high
TCGA-EJ-5497	7.0389	CYT_high
TCGA-G9-6348	7.11756	CYT_high
TCGA-HC-A6AP	7.13335	CYT_high
TCGA-EJ-5503	7.16949	CYT_high
TCGA-V1-A9OQ	7.17169	CYT_high
TCGA-ZG-A8QZ	7.22062	CYT_high
TCGA-EJ-A7NJ	7.32738	CYT_high
TCGA-V1-A9OY	7.35667	CYT_high
TCGA-HC-7749	7.37871	CYT_high
TCGA-EJ-7321	7.48084	CYT_high
TCGA-KK-A8I7	7.48796	CYT_high
TCGA-EJ-5502	7.48845	CYT_high
TCGA-G9-6329	7.69916	CYT_high
TCGA-J4-A67K	7.70323	CYT_high
TCGA-KK-A8IM	7.70673	CYT_high
TCGA-KK-A7B4	7.7106	CYT_high
TCGA-HC-8257	7.74198	CYT_high
TCGA-KK-A8I9	7.78392	CYT_high
TCGA-V1-A8WN	7.81271	CYT_high
TCGA-ZG-A9LU	7.83527	CYT_high
TCGA-EJ-5517	7.85437	CYT_high
TCGA-KK-A7AW	7.86833	CYT_high
TCGA-HC-A8D0	7.908	CYT_high
TCGA-J4-A83J	7.92532	CYT_high
TCGA-EJ-5509	7.93726	CYT_high
TCGA-YL-A9WX	7.99188	CYT_high
TCGA-CH-5771	8.01031	CYT_high
TCGA-ZG-A9L4	8.04984	CYT_high
TCGA-HC-A9TH	8.05875	CYT_high
TCGA-H9-A6BX	8.08505	CYT_high
TCGA-2A-AAYO	8.12385	CYT_high
TCGA-EJ-A65M	8.12459	CYT_high
TCGA-EJ-5499	8.22286	CYT_high
TCGA-G9-A9S0	8.24676	CYT_high
TCGA-KK-A6DY	8.28923	CYT_high
TCGA-EJ-5494	8.29468	CYT_high
TCGA-HC-A4ZV	8.38039	CYT_high
TCGA-V1-A9O7	8.38161	CYT_high
TCGA-HC-A6AS	8.39059	CYT_high
TCGA-EJ-5507	8.47918	CYT_high
TCGA-EJ-5510	8.52478	CYT_high
TCGA-HC-7231	8.53205	CYT_high
TCGA-V1-A8MF	8.57419	CYT_high
TCGA-XK-AAIR	8.62433	CYT_high
TCGA-SU-A7E7	8.86664	CYT_high
TCGA-EJ-A65F	8.89606	CYT_high
TCGA-XK-AAJU	8.92048	CYT_high
TCGA-V1-A8MM	8.9863	CYT_high
TCGA-EJ-5498	9.04005	CYT_high
TCGA-KK-A7B0	9.13646	CYT_high
TCGA-EJ-5522	9.14988	CYT_high
TCGA-J4-A67M	9.17239	CYT_high
TCGA-CH-5762	9.19118	CYT_high
TCGA-M7-A723	9.26025	CYT_high
TCGA-V1-A9ZR	9.27562	CYT_high
TCGA-ZG-A9L0	9.32804	CYT_high
TCGA-J4-A67L	9.39542	CYT_high
TCGA-HC-7745	9.39736	CYT_high
TCGA-ZG-A8QW	9.42968	CYT_high
TCGA-HC-A8CY	9.50624	CYT_high
TCGA-YL-A8SK	9.56371	CYT_high
TCGA-EJ-7785	9.58556	CYT_high
TCGA-YL-A8HJ	9.65918	CYT_high
TCGA-HC-A9TE	9.74	CYT_high
TCGA-HC-7210	9.79269	CYT_high
TCGA-V1-A9Z8	9.88709	CYT_high
TCGA-VP-AA1N	9.90288	CYT_high
TCGA-EJ-8468	9.97619	CYT_high
TCGA-EJ-5516	9.99801	CYT_high
TCGA-G9-7523	10.0029	CYT_high
TCGA-KK-A6E3	10.0577	CYT_high
TCGA-HC-7747	10.0686	CYT_high
TCGA-CH-5764	10.1571	CYT_high
TCGA-EJ-7792	10.2836	CYT_high
TCGA-G9-6356	10.3696	CYT_high
TCGA-J9-A52E	10.4581	CYT_high
TCGA-EJ-5531	10.4734	CYT_high
TCGA-QU-A6IM	10.52	CYT_high
TCGA-HC-7737	10.6579	CYT_high
TCGA-CH-5745	10.674	CYT_high
TCGA-V1-A9OL	10.6845	CYT_high
TCGA-HC-7081	10.7921	CYT_high
TCGA-V1-A8WV	10.8572	CYT_high
TCGA-ZG-A9L2	10.9071	CYT_high
TCGA-EJ-A8FU	10.9115	CYT_high
TCGA-V1-A8WL	10.9398	CYT_high
TCGA-EJ-5508	10.9437	CYT_high
TCGA-FC-7708	11.4017	CYT_high
TCGA-HC-7817	11.4453	CYT_high
TCGA-G9-6379	11.4618	CYT_high
TCGA-HC-8216	11.4694	CYT_high
TCGA-EJ-5495	11.7132	CYT_high
TCGA-EJ-A6RC	11.8415	CYT_high
TCGA-CH-5792	11.8485	CYT_high
TCGA-KC-A4BL	11.9355	CYT_high
TCGA-YL-A8SC	12.0787	CYT_high
TCGA-V1-A8MG	12.1169	CYT_high
TCGA-HC-A632	12.265	CYT_high
TCGA-CH-5743	12.2868	CYT_high
TCGA-J9-A52C	12.294	CYT_high
TCGA-EJ-A46H	12.6377	CYT_high
TCGA-EJ-5524	12.6881	CYT_high
TCGA-VN-A88I	12.7178	CYT_high
TCGA-KK-A7B3	12.8697	CYT_high
TCGA-KC-A4BV	12.9364	CYT_high
TCGA-YL-A8HO	12.9502	CYT_high
TCGA-V1-A9O5	13.3577	CYT_high
TCGA-CH-5750	13.4366	CYT_high
TCGA-4L-AA1F	13.4718	CYT_high
TCGA-YL-A8HM	13.5251	CYT_high
TCGA-J4-A6G3	13.5749	CYT_high
TCGA-V1-A8WW	13.8692	CYT_high
TCGA-EJ-AB20	13.8853	CYT_high
TCGA-G9-7521	14.0438	CYT_high
TCGA-ZG-A9LS	14.3885	CYT_high
TCGA-G9-6347	14.4689	CYT_high
TCGA-FC-A4JI	15.1048	CYT_high
TCGA-EJ-7315	15.1592	CYT_high
TCGA-CH-5766	15.7635	CYT_high
TCGA-KK-A8IL	15.7647	CYT_high
TCGA-EJ-7328	15.8266	CYT_high
TCGA-HC-7233	16.2972	CYT_high
TCGA-KK-A7B2	16.3691	CYT_high
TCGA-V1-A8MU	16.5328	CYT_high
TCGA-XK-AAIV	16.628	CYT_high
TCGA-CH-5754	16.8523	CYT_high
TCGA-TP-A8TT	18.5051	CYT_high
TCGA-VP-A87E	18.509	CYT_high
TCGA-V1-A9O9	18.9586	CYT_high
TCGA-KK-A8I4	20.2653	CYT_high
TCGA-KK-A7AV	20.3109	CYT_high
TCGA-YL-A9WY	20.3563	CYT_high
TCGA-ZG-A9M4	20.4755	CYT_high
TCGA-EJ-8470	20.9299	CYT_high
TCGA-XJ-A9DI	21.8853	CYT_high
TCGA-ZG-A9MC	22.116	CYT_high
TCGA-J4-A6G1	27.4962	CYT_high
TCGA-XK-AAIW	27.7835	CYT_high
TCGA-ZG-A9KY	28.1712	CYT_high
TCGA-ZG-A9LN	28.5522	CYT_high
TCGA-CH-5751	34.4515	CYT_high
TCGA-HC-7079	34.8242	CYT_high
TCGA-HC-8266	36.2366	CYT_high
TCGA-VP-A87C	39.7178	CYT_high
TCGA-KK-A59V	68.3299	CYT_high
